# Supplementary material for: Physiological and genetic convergence supports hypoxia resistance in high-altitude songbirds
Source: PLoS Genet. 2020 Dec 28;16(12):e1009270. doi: 10.1371/journal.pgen.1009270 (PMC7793309; doi:10.1371/journal.pgen.1009270)
Supplement: S1 Data — (XLSX) [file pgen.1009270.s014.xlsx]

## Sheet: Body_weight
Species	Elevation(m)	Body_weight(g)	log_BW	Source
Onychostruthus_taczanowskii	3400	35	1.54407	specimens
Onychostruthus_taczanowskii	3400	33	1.51851	specimens
Onychostruthus_taczanowskii	3400	30	1.47712	specimens
Onychostruthus_taczanowskii	3400	31	1.49136	specimens
Onychostruthus_taczanowskii	3400	39	1.59106	specimens
Onychostruthus_taczanowskii	3400	41	1.61278	specimens
Onychostruthus_taczanowskii	3400	30	1.47712	specimens
Onychostruthus_taczanowskii	3400	40	1.60206	specimens
Onychostruthus_taczanowskii	3400	35	1.54407	specimens
Onychostruthus_taczanowskii	3400	30	1.47712	specimens
Onychostruthus_taczanowskii	3400	30	1.47712	specimens
Onychostruthus_taczanowskii	3850	43	1.63347	specimens
Onychostruthus_taczanowskii	3850	43	1.63347	specimens
Onychostruthus_taczanowskii	3850	42	1.62325	specimens
Onychostruthus_taczanowskii	3850	45	1.65321	specimens
Onychostruthus_taczanowskii	3900	43	1.63347	specimens
Onychostruthus_taczanowskii	3919	39.9	1.60097	specimens
Onychostruthus_taczanowskii	3919	45.6	1.65896	specimens
Onychostruthus_taczanowskii	3919	36.7	1.56467	specimens
Onychostruthus_taczanowskii	3919	40.3	1.60531	specimens
Onychostruthus_taczanowskii	3919	35.1	1.54531	specimens
Onychostruthus_taczanowskii	3919	41.6	1.61909	specimens
Onychostruthus_taczanowskii	3919	41.8	1.62118	specimens
Onychostruthus_taczanowskii	3919	39.5	1.5966	specimens
Onychostruthus_taczanowskii	3919	38.5	1.58546	specimens
Onychostruthus_taczanowskii	3919	38.5	1.58546	specimens
Onychostruthus_taczanowskii	3919	43.5	1.63849	specimens
Onychostruthus_taczanowskii	3919	35.8	1.55388	specimens
Onychostruthus_taczanowskii	3919	38.4	1.58433	specimens
Onychostruthus_taczanowskii	4000	36	1.5563	specimens
Onychostruthus_taczanowskii	4000	47	1.6721	specimens
Onychostruthus_taczanowskii	4000	33	1.51851	specimens
Onychostruthus_taczanowskii	4000	36	1.5563	specimens
Onychostruthus_taczanowskii	4000	43	1.63347	specimens
Onychostruthus_taczanowskii	4000	39	1.59106	specimens
Onychostruthus_taczanowskii	4000	36	1.5563	specimens
Onychostruthus_taczanowskii	4000	36	1.5563	specimens
Onychostruthus_taczanowskii	4000	36	1.5563	specimens
Onychostruthus_taczanowskii	4000	48	1.68124	specimens
Onychostruthus_taczanowskii	4000	28	1.44716	specimens
Onychostruthus_taczanowskii	4000	33	1.51851	specimens
Onychostruthus_taczanowskii	4000	47	1.6721	specimens
Onychostruthus_taczanowskii	4000	35	1.54407	specimens
Onychostruthus_taczanowskii	4000	36	1.5563	specimens
Onychostruthus_taczanowskii	4000	35	1.54407	specimens
Onychostruthus_taczanowskii	4000	40	1.60206	specimens
Onychostruthus_taczanowskii	4000	42	1.62325	specimens
Onychostruthus_taczanowskii	4000	35	1.54407	specimens
Onychostruthus_taczanowskii	4100	40	1.60206	specimens
Onychostruthus_taczanowskii	4200	37	1.5682	specimens
Onychostruthus_taczanowskii	4200	38	1.57978	specimens
Onychostruthus_taczanowskii	4200	40	1.60206	specimens
Onychostruthus_taczanowskii	4200	39	1.59106	specimens
Onychostruthus_taczanowskii	4200	34	1.53148	specimens
Onychostruthus_taczanowskii	4200	39	1.59106	specimens
Onychostruthus_taczanowskii	4200	37	1.5682	specimens
Onychostruthus_taczanowskii	4300	37	1.5682	specimens
Onychostruthus_taczanowskii	4300	40	1.60206	specimens
Onychostruthus_taczanowskii	4300	41	1.61278	specimens
Onychostruthus_taczanowskii	4500	45	1.65321	specimens
Onychostruthus_taczanowskii	4500	40	1.60206	specimens
Onychostruthus_taczanowskii	4500	37	1.5682	specimens
Onychostruthus_taczanowskii	4500	40	1.60206	specimens
Onychostruthus_taczanowskii	4500	38	1.57978	specimens
Onychostruthus_taczanowskii	4500	43	1.63347	specimens
Onychostruthus_taczanowskii	4500	45	1.65321	specimens
Onychostruthus_taczanowskii	4500	43	1.63347	specimens
Onychostruthus_taczanowskii	4500	45	1.65321	specimens
Onychostruthus_taczanowskii	4500	42	1.62325	specimens
Onychostruthus_taczanowskii	4660	35	1.54407	specimens
Onychostruthus_taczanowskii	5100	40	1.60206	specimens
Passer_montanus	16	20	1.30103	specimens
Passer_montanus	16	18	1.25527	specimens
Passer_montanus	16	20	1.30103	specimens
Passer_montanus	16	22	1.34242	specimens
Passer_montanus	16	22	1.34242	specimens
Passer_montanus	16	22	1.34242	specimens
Passer_montanus	16	22	1.34242	specimens
Passer_montanus	16	18	1.25527	specimens
Passer_montanus	20	18	1.25527	specimens
Passer_montanus	20	19	1.27875	specimens
Passer_montanus	20	20	1.30103	specimens
Passer_montanus	20	19	1.27875	specimens
Passer_montanus	20	21	1.32222	specimens
Passer_montanus	20	21	1.32222	specimens
Passer_montanus	20	20	1.30103	specimens
Passer_montanus	20	21	1.32222	specimens
Passer_montanus	25	20	1.30103	specimens
Passer_montanus	25	21	1.32222	specimens
Passer_montanus	25	20	1.30103	specimens
Passer_montanus	25	19	1.27875	specimens
Passer_montanus	25	21	1.32222	specimens
Passer_montanus	25	19	1.27875	specimens
Passer_montanus	25	19	1.27875	specimens
Passer_montanus	25	21	1.32222	specimens
Passer_montanus	25	19	1.27875	specimens
Passer_montanus	25	19	1.27875	specimens
Passer_montanus	50	21	1.32222	specimens
Passer_montanus	50	19	1.27875	specimens
Passer_montanus	50	20	1.30103	specimens
Passer_montanus	50	20	1.30103	specimens
Passer_montanus	50	22	1.34242	specimens
Passer_montanus	50	17	1.23045	specimens
Passer_montanus	50	21	1.32222	specimens
Passer_montanus	75	20	1.30103	specimens
Passer_montanus	75	20	1.30103	specimens
Passer_montanus	80	19	1.27875	specimens
Passer_montanus	80	17	1.23045	specimens
Passer_montanus	80	21	1.32222	specimens
Passer_montanus	80	21	1.32222	specimens
Passer_montanus	80	19	1.27875	specimens
Passer_montanus	80	20	1.30103	specimens
Passer_montanus	80	20	1.30103	specimens
Passer_montanus	80	20	1.30103	specimens
Passer_montanus	80	18	1.25527	specimens
Passer_montanus	80	20	1.30103	specimens
Passer_montanus	80	18	1.25527	specimens
Passer_montanus	80	21	1.32222	specimens
Passer_montanus	80	19	1.27875	specimens
Passer_montanus	80	15.7	1.1959	specimens
Passer_montanus	80	17.1	1.233	specimens
Passer_montanus	80	13.4	1.1271	specimens
Passer_montanus	80	16.3	1.21219	specimens
Passer_montanus	80	15.5	1.19033	specimens
Passer_montanus	80	15.7	1.1959	specimens
Passer_montanus	80	16	1.20412	specimens
Passer_montanus	80	16.3	1.21219	specimens
Passer_montanus	80	16.4	1.21484	specimens
Passer_montanus	80	14.9	1.17319	specimens
Passer_montanus	80	15.8	1.19866	specimens
Passer_montanus	80	18.1	1.25768	specimens
Passer_montanus	80	16.5	1.21748	specimens
Passer_montanus	80	16.4	1.21484	specimens
Passer_montanus	80	15.9	1.2014	specimens
Passer_montanus	80	16	1.20412	specimens
Passer_montanus	400	15	1.17609	specimens
Passer_montanus	410	20	1.30103	specimens
Passer_montanus	410	19	1.27875	specimens
Passer_montanus	410	18	1.25527	specimens
Passer_montanus	420	20	1.30103	specimens
Passer_montanus	440	18	1.25527	specimens
Passer_montanus	450	22	1.34242	specimens
Passer_montanus	500	20	1.30103	specimens
Passer_montanus	500	22	1.34242	specimens
Passer_montanus	500	18	1.25527	specimens
Passer_montanus	500	19	1.27875	specimens
Passer_montanus	500	21	1.32222	specimens
Passer_montanus	500	16	1.20412	specimens
Passer_montanus	500	20	1.30103	specimens
Passer_montanus	500	20	1.30103	specimens
Passer_montanus	500	21	1.32222	specimens
Passer_montanus	500	23	1.36173	specimens
Passer_montanus	500	23	1.36173	specimens
Passer_montanus	500	22.5	1.35218	specimens
Passer_montanus	500	23	1.36173	specimens
Passer_montanus	500	23	1.36173	specimens
Passer_montanus	500	20	1.30103	specimens
Passer_montanus	500	19	1.27875	specimens
Passer_montanus	500	20.5	1.31175	specimens
Passer_montanus	500	23	1.36173	specimens
Passer_montanus	500	21	1.32222	specimens
Passer_montanus	500	20	1.30103	specimens
Passer_montanus	500	20	1.30103	specimens
Passer_montanus	520	21	1.32222	specimens
Passer_montanus	560	20.5	1.31175	specimens
Passer_montanus	560	20	1.30103	specimens
Passer_montanus	600	18	1.25527	specimens
Passer_montanus	600	21	1.32222	specimens
Passer_montanus	600	19.5	1.29003	specimens
Passer_montanus	600	22	1.34242	specimens
Passer_montanus	600	17	1.23045	specimens
Passer_montanus	600	20.5	1.31175	specimens
Passer_montanus	600	18	1.25527	specimens
Passer_montanus	620	22	1.34242	specimens
Passer_montanus	690	19	1.27875	specimens
Passer_montanus	690	19	1.27875	specimens
Passer_montanus	700	17.5	1.24304	specimens
Passer_montanus	820	17	1.23045	specimens
Passer_montanus	820	19.5	1.29003	specimens
Passer_montanus	820	20	1.30103	specimens
Passer_montanus	820	19	1.27875	specimens
Passer_montanus	820	20	1.30103	specimens
Passer_montanus	820	22.5	1.35218	specimens
Passer_montanus	820	20	1.30103	specimens
Passer_montanus	820	20.5	1.31175	specimens
Passer_montanus	820	22	1.34242	specimens
Passer_montanus	820	20.5	1.31175	specimens
Passer_montanus	820	22	1.34242	specimens
Passer_montanus	820	22	1.34242	specimens
Passer_montanus	850	17	1.23045	specimens
Passer_montanus	850	19	1.27875	specimens
Passer_montanus	850	21	1.32222	specimens
Passer_montanus	850	19	1.27875	specimens
Passer_montanus	850	19	1.27875	specimens
Passer_montanus	850	19	1.27875	specimens
Passer_montanus	850	21.5	1.33244	specimens
Passer_montanus	850	21.5	1.33244	specimens
Passer_montanus	850	17	1.23045	specimens
Passer_montanus	850	20	1.30103	specimens
Passer_montanus	900	21	1.32222	specimens
Passer_montanus	900	20	1.30103	specimens
Passer_montanus	900	19	1.27875	specimens
Passer_montanus	900	25	1.39794	specimens
Passer_montanus	900	20	1.30103	specimens
Passer_montanus	900	22	1.34242	specimens
Passer_montanus	900	19	1.27875	specimens
Passer_montanus	900	20	1.30103	specimens
Passer_montanus	900	21	1.32222	specimens
Passer_montanus	900	19	1.27875	specimens
Passer_montanus	900	19.5	1.29003	specimens
Passer_montanus	900	18.5	1.26717	specimens
Passer_montanus	900	17	1.23045	specimens
Passer_montanus	900	20	1.30103	specimens
Passer_montanus	900	20	1.30103	specimens
Passer_montanus	900	22	1.34242	specimens
Passer_montanus	1000	21	1.32222	specimens
Passer_montanus	1000	22	1.34242	specimens
Passer_montanus	1000	20	1.30103	specimens
Passer_montanus	1100	20	1.30103	specimens
Passer_montanus	1100	20	1.30103	specimens
Passer_montanus	1100	20	1.30103	specimens
Passer_montanus	1100	19	1.27875	specimens
Passer_montanus	1100	22	1.34242	specimens
Passer_montanus	1100	22	1.34242	specimens
Passer_montanus	1100	18	1.25527	specimens
Passer_montanus	1100	22	1.34242	specimens
Passer_montanus	1140	24	1.38021	specimens
Passer_montanus	1140	21	1.32222	specimens
Passer_montanus	1150	19.5	1.29003	specimens
Passer_montanus	1150	18	1.25527	specimens
Passer_montanus	1150	18.5	1.26717	specimens
Passer_montanus	1150	22	1.34242	specimens
Passer_montanus	1150	24	1.38021	specimens
Passer_montanus	1150	17.5	1.24304	specimens
Passer_montanus	1150	17.5	1.24304	specimens
Passer_montanus	1150	20	1.30103	specimens
Passer_montanus	1180	20	1.30103	specimens
Passer_montanus	1180	21	1.32222	specimens
Passer_montanus	1180	24	1.38021	specimens
Passer_montanus	1180	20	1.30103	specimens
Passer_montanus	1200	23	1.36173	specimens
Passer_montanus	1200	21	1.32222	specimens
Passer_montanus	1200	21	1.32222	specimens
Passer_montanus	1200	21	1.32222	specimens
Passer_montanus	1200	21	1.32222	specimens
Passer_montanus	1200	21	1.32222	specimens
Passer_montanus	1200	17.5	1.24304	specimens
Passer_montanus	1200	19	1.27875	specimens
Passer_montanus	1350	17	1.23045	specimens
Passer_montanus	1350	13	1.11394	specimens
Passer_montanus	1500	21	1.32222	specimens
Passer_montanus	1500	21	1.32222	specimens
Passer_montanus	1520	20	1.30103	specimens
Passer_montanus	1600	23	1.36173	specimens
Passer_montanus	1750	20	1.30103	specimens
Passer_montanus	1760	20	1.30103	specimens
Passer_montanus	2000	26	1.41497	specimens
Passer_montanus	2000	25	1.39794	specimens
Passer_montanus	2000	25	1.39794	specimens
Passer_montanus	2000	25	1.39794	specimens
Passer_montanus	2000	26	1.41497	specimens
Passer_montanus	2000	25	1.39794	specimens
Passer_montanus	2000	22	1.34242	specimens
Passer_montanus	2000	24	1.38021	specimens
Passer_montanus	2000	20	1.30103	specimens
Passer_montanus	2000	22	1.34242	specimens
Passer_montanus	2000	26	1.41497	specimens
Passer_montanus	2000	25	1.39794	specimens
Passer_montanus	2000	25	1.39794	specimens
Passer_montanus	2000	25	1.39794	specimens
Passer_montanus	2000	25	1.39794	specimens
Passer_montanus	2000	25	1.39794	specimens
Passer_montanus	2000	25	1.39794	specimens
Passer_montanus	2000	20	1.30103	specimens
Passer_montanus	2000	18	1.25527	specimens
Passer_montanus	2000	22	1.34242	specimens
Passer_montanus	2000	19	1.27875	specimens
Passer_montanus	2000	22	1.34242	specimens
Passer_montanus	2000	22	1.34242	specimens
Passer_montanus	2000	21	1.32222	specimens
Passer_montanus	2002	20	1.30103	specimens
Passer_montanus	2200	22	1.34242	specimens
Passer_montanus	2200	25	1.39794	specimens
Passer_montanus	2200	24	1.38021	specimens
Passer_montanus	2200	21.5	1.33244	specimens
Passer_montanus	2200	23	1.36173	specimens
Passer_montanus	2250	21	1.32222	specimens
Passer_montanus	2250	21	1.32222	specimens
Passer_montanus	2300	20	1.30103	specimens
Passer_montanus	2300	25	1.39794	specimens
Passer_montanus	2300	25	1.39794	specimens
Passer_montanus	2300	26	1.41497	specimens
Passer_montanus	2300	25	1.39794	specimens
Passer_montanus	2300	25	1.39794	specimens
Passer_montanus	2360	21	1.32222	specimens
Passer_montanus	2360	22	1.34242	specimens
Passer_montanus	2360	18	1.25527	specimens
Passer_montanus	2360	21	1.32222	specimens
Passer_montanus	2360	21	1.32222	specimens
Passer_montanus	2360	21	1.32222	specimens
Passer_montanus	2360	20	1.30103	specimens
Passer_montanus	2360	20	1.30103	specimens
Passer_montanus	2360	21	1.32222	specimens
Passer_montanus	2360	21	1.32222	specimens
Passer_montanus	2400	20	1.30103	specimens
Passer_montanus	2400	20	1.30103	specimens
Passer_montanus	2400	21	1.32222	specimens
Passer_montanus	2400	20	1.30103	specimens
Passer_montanus	2500	30	1.47712	specimens
Passer_montanus	2500	25	1.39794	specimens
Passer_montanus	2500	25	1.39794	specimens
Passer_montanus	2500	25	1.39794	specimens
Passer_montanus	2500	25	1.39794	specimens
Passer_montanus	2500	20	1.30103	specimens
Passer_montanus	2500	23	1.36173	specimens
Passer_montanus	2500	28	1.44716	specimens
Passer_montanus	2500	23	1.36173	specimens
Passer_montanus	2500	25	1.39794	specimens
Passer_montanus	2500	25	1.39794	specimens
Passer_montanus	2500	21	1.32222	specimens
Passer_montanus	2500	20	1.30103	specimens
Passer_montanus	2500	21	1.32222	specimens
Passer_montanus	2500	29	1.4624	specimens
Passer_montanus	2500	25	1.39794	specimens
Passer_montanus	2500	25	1.39794	specimens
Passer_montanus	2500	25	1.39794	specimens
Passer_montanus	2600	25	1.39794	specimens
Passer_montanus	2600	24	1.38021	specimens
Passer_montanus	2600	24	1.38021	specimens
Passer_montanus	2600	23	1.36173	specimens
Passer_montanus	2600	25	1.39794	specimens
Passer_montanus	2600	24	1.38021	specimens
Passer_montanus	2600	24	1.38021	specimens
Passer_montanus	2600	24	1.38021	specimens
Passer_montanus	2600	20	1.30103	specimens
Passer_montanus	2600	25	1.39794	specimens
Passer_montanus	2700	23	1.36173	specimens
Passer_montanus	2700	23	1.36173	specimens
Passer_montanus	2750	25	1.39794	specimens
Passer_montanus	2750	21	1.32222	specimens
Passer_montanus	2750	24	1.38021	specimens
Passer_montanus	2750	25	1.39794	specimens
Passer_montanus	2800	28	1.44716	specimens
Passer_montanus	2800	22	1.34242	specimens
Passer_montanus	3000	27	1.43136	specimens
Passer_montanus	3000	26	1.41497	specimens
Passer_montanus	3100	26	1.41497	specimens
Passer_montanus	3100	25	1.39794	specimens
Passer_montanus	3100	26	1.41497	specimens
Passer_montanus	3100	24	1.38021	specimens
Passer_montanus	3100	26	1.41497	specimens
Passer_montanus	3100	25	1.39794	specimens
Passer_montanus	3100	24	1.38021	specimens
Passer_montanus	3100	20	1.30103	specimens
Passer_montanus	3200	25	1.39794	specimens
Passer_montanus	3200	28	1.44716	specimens
Passer_montanus	3209	23.4	1.36922	specimens
Passer_montanus	3209	22.8	1.35793	specimens
Passer_montanus	3209	23.5	1.37107	specimens
Passer_montanus	3209	24.3	1.38561	specimens
Passer_montanus	3209	22.9	1.35984	specimens
Passer_montanus	3209	24.3	1.38561	specimens
Passer_montanus	3209	17.8	1.25042	specimens
Passer_montanus	3209	18.9	1.27646	specimens
Passer_montanus	3209	20.4	1.30963	specimens
Passer_montanus	3209	22.6	1.35411	specimens
Passer_montanus	3209	20.1	1.3032	specimens
Passer_montanus	3209	21.5	1.33244	specimens
Passer_montanus	3209	20.5	1.31175	specimens
Passer_montanus	3209	21	1.32222	specimens
Passer_montanus	3400	24	1.38021	specimens
Passer_montanus	3400	25	1.39794	specimens
Passer_montanus	3600	27	1.43136	specimens
Passer_montanus	3600	16	1.20412	specimens
Passer_montanus	3600	25	1.39794	specimens
Passer_montanus	3600	25	1.39794	specimens
Passer_montanus	3600	21	1.32222	specimens
Passer_montanus	3600	25	1.39794	specimens
Passer_montanus	3600	24	1.38021	specimens
Passer_montanus	3600	20	1.30103	specimens
Passer_montanus	3600	21	1.32222	specimens
Passer_montanus	3600	24	1.38021	specimens
Passer_montanus	3600	18	1.25527	specimens
Passer_montanus	3620	20	1.30103	specimens
Passer_montanus	3630	22	1.34242	specimens
Passer_montanus	3630	22	1.34242	specimens
Passer_montanus	3670	26	1.41497	specimens
Passer_montanus	3670	21	1.32222	specimens
Passer_montanus	3670	27	1.43136	specimens
Passer_montanus	3720	19	1.27875	specimens
Passer_montanus	3750	28	1.44716	specimens
Passer_montanus	4100	28	1.44716	specimens
Passer_montanus	4100	27	1.43136	specimens
Passer_montanus	4300	25	1.39794	specimens
Passer_montanus	4370	26	1.41497	specimens
Passer_montanus	4370	26	1.41497	specimens
Passer_montanus	4370	26	1.41497	specimens
Passer_montanus	4370	26	1.41497	specimens
Passer_montanus	4370	26	1.41497	specimens
Pyrgilauda_ruficollis	3400	25	1.39794	specimens
Pyrgilauda_ruficollis	3400	20	1.30103	specimens
Pyrgilauda_ruficollis	3400	35	1.54407	specimens
Pyrgilauda_ruficollis	3400	25	1.39794	specimens
Pyrgilauda_ruficollis	3400	25	1.39794	specimens
Pyrgilauda_ruficollis	3400	25	1.39794	specimens
Pyrgilauda_ruficollis	3400	25	1.39794	specimens
Pyrgilauda_ruficollis	3400	25	1.39794	specimens
Pyrgilauda_ruficollis	3400	30	1.47712	specimens
Pyrgilauda_ruficollis	3400	25	1.39794	specimens
Pyrgilauda_ruficollis	3400	25	1.39794	specimens
Pyrgilauda_ruficollis	3400	25	1.39794	specimens
Pyrgilauda_ruficollis	3400	26	1.41497	specimens
Pyrgilauda_ruficollis	3400	24	1.38021	specimens
Pyrgilauda_ruficollis	3900	25	1.39794	specimens
Pyrgilauda_ruficollis	3915	28.5	1.45484	specimens
Pyrgilauda_ruficollis	3915	23.6	1.37291	specimens
Pyrgilauda_ruficollis	3915	28.5	1.45484	specimens
Pyrgilauda_ruficollis	3915	25	1.39794	specimens
Pyrgilauda_ruficollis	3915	25	1.39794	specimens
Pyrgilauda_ruficollis	3960	29	1.4624	specimens
Pyrgilauda_ruficollis	3960	28	1.44716	specimens
Pyrgilauda_ruficollis	3960	24.9	1.3962	specimens
Pyrgilauda_ruficollis	3960	26.8	1.42813	specimens
Pyrgilauda_ruficollis	3960	27.9	1.4456	specimens
Pyrgilauda_ruficollis	3960	27.9	1.4456	specimens
Pyrgilauda_ruficollis	3960	27.1	1.43297	specimens
Pyrgilauda_ruficollis	3960	26.9	1.42975	specimens
Pyrgilauda_ruficollis	3960	25.6	1.40824	specimens
Pyrgilauda_ruficollis	3960	27.5	1.43933	specimens
Pyrgilauda_ruficollis	3960	25.6	1.40824	specimens
Pyrgilauda_ruficollis	3960	33	1.51851	specimens
Pyrgilauda_ruficollis	3960	24.1	1.38202	specimens
Pyrgilauda_ruficollis	3960	23.9	1.3784	specimens
Pyrgilauda_ruficollis	3960	24.96	1.39724	specimens
Pyrgilauda_ruficollis	4000	28	1.44716	specimens
Pyrgilauda_ruficollis	4000	27	1.43136	specimens
Pyrgilauda_ruficollis	4200	30	1.47712	specimens
Pyrgilauda_ruficollis	4200	28	1.44716	specimens
Pyrgilauda_ruficollis	4200	28	1.44716	specimens
Pyrgilauda_ruficollis	4200	30	1.47712	specimens
Pyrgilauda_ruficollis	4200	30	1.47712	specimens
Pyrgilauda_ruficollis	4200	30	1.47712	specimens
Pyrgilauda_ruficollis	4200	32	1.50515	specimens
Pyrgilauda_ruficollis	4200	30	1.47712	specimens
Pyrgilauda_ruficollis	4200	32	1.50515	specimens
Pyrgilauda_ruficollis	4200	24	1.38021	specimens
Pyrgilauda_ruficollis	4200	22	1.34242	specimens
Pyrgilauda_ruficollis	4200	30	1.47712	specimens
Pyrgilauda_ruficollis	4400	28	1.44716	specimens
Pyrgilauda_ruficollis	4500	25	1.39794	specimens
Pyrgilauda_ruficollis	4500	28	1.44716	specimens
Pyrgilauda_ruficollis	4500	28	1.44716	specimens
Pyrgilauda_ruficollis	4500	26	1.41497	specimens
Pyrgilauda_ruficollis	4500	25	1.39794	specimens
Pyrgilauda_ruficollis	4500	28	1.44716	specimens
Pyrgilauda_ruficollis	4500	30	1.47712	specimens
Pyrgilauda_ruficollis	4500	31	1.49136	specimens
Pyrgilauda_ruficollis	4500	32	1.50515	specimens
Pyrgilauda_ruficollis	4500	30	1.47712	specimens
Pyrgilauda_ruficollis	4500	30	1.47712	specimens
Pyrgilauda_ruficollis	4500	34	1.53148	specimens
Pyrgilauda_ruficollis	4500	29	1.4624	specimens
Pyrgilauda_ruficollis	4500	28	1.44716	specimens
Pyrgilauda_ruficollis	4500	29	1.4624	specimens
Pyrgilauda_ruficollis	4500	30	1.47712	specimens
Pyrgilauda_ruficollis	4650	27	1.43136	specimens
Pyrgilauda_ruficollis	4650	27	1.43136	specimens
