# Supplementary material for: Physiological and genetic convergence supports hypoxia resistance in high-altitude songbirds
Source: PLoS Genet. 2020 Dec 28;16(12):e1009270. doi: 10.1371/journal.pgen.1009270 (PMC7793309; doi:10.1371/journal.pgen.1009270)
Supplement: S3 Data — (XLSX) [file pgen.1009270.s016.xlsx]

## Sheet: Pa.mo(H) VS. Pa.mo(L).Network
Yellow module
Gene_id	Gene_name	Degree	Common.DEG	Hub.gene(25%)
PMO011619	GP155	1002	N	Y
PMO015965	SPB1	1001	N	Y
PMO001323	TNIK	1000	Up	Y
PMO001334	PSMD2	999	Down	Y
PMO013759	PDP1	999	Up	Y
PMO011910	PSB1	998	N	Y
PMO007662	TM135	996	Up	Y
PMO004408	ENPP4	994	Up	Y
PMO004901	UCKL1	994	N	Y
PMO008439	PPR3A	993	Up	Y
PMO005081	UBL7	992	N	Y
PMO008853	TRAK1	992	N	Y
PMO012642	FHOD1	992	N	Y
PMO013888	THOC5	990	N	Y
PMO000674	SEC13	989	Down	Y
PMO009136	IF4A3	988	Down	Y
PMO005286	TALDO	987	Down	Y
PMO012655	CPSF5	987	Down	Y
PMO010121	LAAT1	986	Down	Y
PMO004042	DDX23	986	N	Y
PMO012591	TSR1	986	N	Y
PMO015388	PSB3	985	N	Y
PMO003563	CADH1	983	Down	Y
PMO012204	PRS6A	983	Down	Y
PMO013592	DDX54	983	N	Y
PMO003132	PSB2	982	Down	Y
PMO003960	FRIH	979	Down	Y
PMO006197	SYNEM	979	Up	Y
PMO003234	PRP16	979	N	Y
PMO000395	BRAT1	978	Down	Y
PMO003071	PSMD3	978	Down	Y
PMO012085	AKAP6	978	Up	Y
PMO014266	CHPF2	978	Down	Y
PMO014714	ZBT38	978	Up	Y
PMO002492	MTCL1	978	N	Y
PMO002517	PSMG2	977	Down	Y
PMO000202	GPC5B	977	N	Y
PMO001180	NFKB2	975	Down	Y
PMO002289	ASB2	975	Up	Y
PMO004495	SF3B4	975	N	Y
PMO015223	ANK3	975	N	Y
PMO009998	P2R3A	975	N	Y
PMO000656	PSMD6	974	Down	Y
PMO014493	PLCC	974	N	Y
PMO003566	DEFI8	973	N	Y
PMO006565	U3IP2	972	N	Y
PMO007162	KPBB	972	N	Y
PMO006671	EI2BB	972	N	Y
PMO008416	MRCKA	972	N	Y
PMO011682	NIF3L	971	Down	Y
PMO010249	TARSH	971	N	Y
PMO011695	BIN1	971	N	Y
PMO000073	AIMP2	971	N	Y
PMO002613	AFF1	970	Up	Y
PMO006689	ZN106	970	Up	Y
PMO011387	TRAK2	970	Up	Y
PMO007602	ZC12C	970	N	Y
PMO016216	ASCC1	970	N	Y
PMO012563	AKAP1	969	Up	Y
PMO016431	CAN1	969	Down	Y
PMO004156	WFS1	969	N	Y
PMO002408	PRP4	969	N	Y
PMO008075	SEHL2	969	N	Y
PMO005940	LAR4B	968	Up	Y
PMO011644	LFG3	968	Down	Y
PMO005766	GADL1	968	N	Y
PMO002054	UBP5	967	Down	Y
PMO004845	PRS10	967	Down	Y
PMO009222	PACE1	967	Down	Y
PMO009451	SEM3C	967	Up	Y
PMO006109	CLIP4	967	N	Y
PMO007295	NSF1C	967	N	Y
PMO012573	PTH2	967	N	Y
PMO014494	TPC10	967	N	Y
PMO002436	FNBP1	966	Up	Y
PMO007210	CSTF1	966	N	Y
PMO009120	FEZ2	966	N	Y
PMO013831	PESC	965	Down	Y
PMO006355	FAF2	965	N	Y
PMO013732	LACB2	965	N	Y
PMO011384	RFTN2	964	Up	Y
PMO000241	TBL3	964	N	Y
PMO008981	ALG11	964	N	Y
PMO013315	HMCS1	963	N	Y
PMO004328	MAOM	962	Up	Y
PMO013641	WRP73	962	Down	Y
PMO014154	GPTC3	962	N	Y
PMO006857	GPAT1	961	Up	Y
PMO014861	CERS2	961	Up	Y
PMO001985	CBPC1	961	N	Y
PMO001215	TFP11	961	N	Y
PMO006273	TRIP4	961	N	Y
PMO007938	RL3	961	N	Y
PMO013574	RNF10	961	N	Y
PMO007011	MCE1	960	N	Y
PMO009291	FA65B	960	N	Y
PMO000135	SPSB3	959	N	Y
PMO014542	YIPF3	959	N	Y
PMO004098	PCIF1	958	N	Y
PMO012741	TOE1	958	N	Y
PMO014606	TTI2	958	N	Y
PMO014877	PHC2	958	N	Y
PMO000496	ZMY11	957	N	Y
PMO007690	PSA7	957	N	Y
PMO000373	ADCY9	956	N	Y
PMO000818	BLM	956	N	Y
PMO006364	LMAN2	956	N	Y
PMO001376	MCCA	955	N	Y
PMO003121	XKR8	955	N	Y
PMO015250	SPN1	954	N	Y
PMO000229	COG7	953	N	Y
PMO003412	RBG1L	953	N	Y
PMO008621	RB33A	953	N	Y
PMO009459	PRS7	953	N	Y
PMO012890	TMCO3	953	N	Y
PMO008128	MILK1	952	N	Y
PMO012329	PRP22	952	N	Y
PMO012437	PCY2	952	N	Y
PMO002299	PTN21	951	Up	Y
PMO011549	ANKZ1	951	N	Y
PMO012028	HGS	951	N	Y
PMO001066	CPEB3	951	N	Y
PMO003066	RARA	950	N	Y
PMO007537	PUS3	950	N	Y
PMO012982	IPO8	950	N	Y
PMO005687	SSRB	949	Down	Y
PMO014351	TM39B	949	N	Y
PMO009916	SYP2L	949	N	Y
PMO011440	F134A	948	N	Y
PMO004291	VPS51	947	N	Y
PMO011774	RAB4A	947	N	Y
PMO009574	EXOS3	946	N	Y
PMO001345	PSMD1	945	Down	Y
PMO012568	CLU	945	Up	Y
PMO004729	WNK2	944	Up	Y
PMO012384	NUP85	944	N	Y
PMO014941	RGS12	944	N	Y
PMO002318	NUP62	943	Down	Y
PMO009991	TBCC1	943	N	Y
PMO011538	MYLK	943	N	Y
PMO015241	RHBT1	943	N	Y
PMO002235	FLVC1	941	Up	Y
PMO008454	TB22A	941	Up	Y
PMO006115	SRAC1	941	N	Y
PMO009302	VWA8	941	N	Y
PMO002720	EMAL4	940	Up	Y
PMO014000	PRIC1	940	Up	Y
PMO006517	IMDH2	940	N	Y
PMO013446	PALLD	940	N	Y
PMO006446	NDST1	939	N	Y
PMO004080	PKCB1	939	N	Y
PMO006850	EXOC6	937	Up	Y
PMO008607	UPP	937	Down	Y
PMO010238	SAS10	937	Down	Y
PMO013063	CECR5	937	Up	Y
PMO011519	SATB2	937	N	Y
PMO003141	LUZP1	937	N	Y
PMO000673	RAD18	936	Down	Y
PMO014268	B3A2	936	Down	Y
PMO010178	STX18	936	N	Y
PMO000923	FA13B	935	Up	Y
PMO003931	MPSF	935	Up	Y
PMO015603	PRPF3	935	Down	Y
PMO000291	EF2K	935	N	Y
PMO001255	AACS	934	Up	Y
PMO007040	DYST	934	Up	Y
PMO015017	LSM4	934	N	Y
PMO013846	SNF5	933	Down	Y
PMO003361	SOCS6	933	N	Y
PMO007430	GCC2	933	N	Y
PMO014089	RGPS1	933	N	Y
PMO013651	PRDM2	932	N	Y
PMO007307	RBM7	931	N	Y
PMO015327	SOS2	931	N	Y
PMO003879	DEN1B	930	Up	Y
PMO014338	SNR40	930	Down	Y
PMO001776	RIPL1	930	N	Y
PMO006952	NEP	930	N	Y
PMO015433	MAT1	930	N	Y
PMO009343	TR11B	930	N	Y
PMO002792	STA5B	929	Down	Y
PMO007158	SF3B3	929	N	Y
PMO004086	TDIF1	928	N	Y
PMO008624	UT14A	928	N	Y
PMO014636	YKT6B	928	N	Y
PMO014772	PARL	928	N	Y
PMO012311	MED13	927	N	Y
PMO014109	SYYC	926	N	Y
PMO006580	HEM1	924	Down	Y
PMO014412	IL6RA	924	N	Y
PMO002432	ASB6	923	N	Y
PMO002828	ANDR	922	N	Y
PMO007303	TPPC4	919	N	Y
PMO009093	SHC1	919	N	Y
PMO009584	MMRN2	917	Up	Y
PMO009819	S26A5	917	N	Y
PMO001976	GNAQ	916	N	Y
PMO001880	PHF3	915	N	Y
PMO004591	PAR11	914	N	Y
PMO016435	PA2G4	914	N	Y
PMO011904	ESR1	912	Up	Y
PMO015771	TDH	912	N	Y
PMO004040	ADCY6	911	N	Y
PMO013481	BTG1	909	Down	Y
PMO000262	MPRIP	909	N	Y
PMO013746	SO5A1	909	N	Y
PMO000381	GID4	908	Down	Y
PMO002512	MLRN	907	Down	Y
PMO002722	ERR3	907	Up	Y
PMO014158	TRI63	907	N	Y
PMO000270	WIPI2	905	Down	Y
PMO004741	PALMD	905	Up	Y
PMO004205	PSD13	903	N	Y
PMO003569	ZN276	902	N	Y
PMO013501	PGS2	902	N	Y
PMO013919	MFA3L	901	N	Y
PMO013271	LAP2B	900	N	Y
PMO012359	NUP88	899	Down	Y
PMO002793	ACLY	897	N	Y
PMO012644	SETD6	897	N	Y
PMO012551	S47A2	897	N	Y
PMO013113	APH1A	896	Down	Y
PMO008326	TCPB	896	N	Y
PMO000411	WDR24	896	N	Y
PMO003279	CAF1B	895	Down	Y
PMO013500	H110	895	N	Y
PMO004391	PRP18	894	Down	Y
PMO006515	SYQ	894	N	Y
PMO002421	CDK9	893	Down	Y
PMO010638	MEF2C	892	Up	Y
PMO013973	GCP6	892	Up	Y
PMO004868	R9BP	891	N	Y
PMO000239	TRAF7	888	N	Y
PMO006998	POPD1	888	N	Y
PMO004250	OSER1	887	N	Y
PMO008992	SETB2	887	N	Y
PMO003894	RING2	886	N	Y
PMO006471	PPM1M	886	N	Y
PMO016178	ANM7	884	N	Y
PMO009945	TRM5	883	Down	Y
PMO008929	PTN23	883	N	Y
PMO013626	DVL1	882	N	Y
PMO001423	MUTYH	881	N	Y
PMO011983	MP2K6	881	N	Y
PMO004151	HS3S1	881	N	Y
PMO006566	CAND1	880	N	Y
PMO006747	HIF1N	877	N	Y
PMO007814	MBOA5	875	Down	Y
PMO010878	S35F6	872	Down	Y
PMO012023	EPN3	870	Up	Y
PMO015898	MARE3	869	N	Y
PMO012527	K0100	866	N	Y
PMO004121	U5S1	864	Down	Y
PMO001898	FRMD3	864	N	Y
PMO007661	PRS23	862	N	Y
PMO010897	RBM8A	862	N	Y
PMO009199	GLNA	860	Down	Y
PMO002411	LRSM1	859	Down	Y
PMO001012	YIPF5	859	N	N
PMO002463	PLD3A	858	N	N
PMO007445	UNC50	857	N	N
PMO004441	RCAN2	853	N	N
PMO004476	CATB	852	Down	N
PMO007310	SIDT2	852	N	N
PMO015989	KLDC1	850	N	N
PMO005339	GALT1	849	N	N
PMO003211	CHM1A	848	N	N
PMO002439	FA78A	847	Up	N
PMO004732	OS9	847	N	N
PMO007643	SGCG	847	N	N
PMO007177	MT1	844	Down	N
PMO001230	PPIG	844	N	N
PMO009174	RN126	843	N	N
PMO016522	DGAT2	842	Down	N
PMO011584	PLCL1	841	Up	N
PMO000814	MO4L1	839	N	N
PMO001710	TXTP	838	N	N
PMO012845	PYRG2	838	N	N
PMO010975	BAX	836	N	N
PMO003841	UTP23	834	N	N
PMO010193	ROA1	832	N	N
PMO014040	RXRA	829	Down	N
PMO014265	SMRD3	829	Up	N
PMO012040	COG1	827	N	N
PMO007901	HERC3	826	N	N
PMO006078	K0408	825	Up	N
PMO012425	CHMP6	825	Down	N
PMO007059	LAMA4	824	Up	N
PMO006180	ATL3	823	N	N
PMO003296	BODG	822	N	N
PMO007819	IGS11	821	Up	N
PMO002381	TAF1	819	N	N
PMO007269	RBM38	819	N	N
PMO000114	UBAD1	818	Down	N
PMO001562	PCF11	818	N	N
PMO008308	MERTK	817	N	N
PMO001275	APC5	816	N	N
PMO007352	DCPS	815	Down	N
PMO013449	MTUS1	815	Up	N
PMO007424	DCNL2	815	N	N
PMO017009	ELP4	811	Down	N
PMO009231	CPZIP	809	Up	N
PMO010218	CB042	809	Down	N
PMO012692	COG4	809	N	N
PMO010545	ZN608	808	N	N
PMO000319	CLCN7	807	Down	N
PMO000614	TWF2	807	N	N
PMO014663	CF106	805	N	N
PMO011867	TXLNB	804	Up	N
PMO015964	SCN2A	804	Up	N
PMO012487	PDIA1	804	N	N
PMO000983	NA	800	N	N
PMO007027	EF1A	797	N	N
PMO007597	SAP18	797	N	N
PMO006336	SYNPO	795	Up	N
PMO016399	A4	794	N	N
PMO012758	NLTP	793	Up	N
PMO011992	NPL4	791	Down	N
PMO001428	MKNK1	788	Up	N
PMO000604	SPEN	788	N	N
PMO005787	HXA5	786	N	N
PMO007569	UBE4A	782	Down	N
PMO008578	TPGS1	782	N	N
PMO012472	S39AB	781	Down	N
PMO003562	CIR1A	780	N	N
PMO012201	ANGE1	780	N	N
PMO010934	GLMPA	779	Down	N
PMO004812	FBH1	778	N	N
PMO013921	PGDH	777	Down	N
PMO006619	T229B	774	N	N
PMO007963	RTCB	773	Down	N
PMO009316	SUCB1	771	N	N
PMO014786	CATA	770	N	N
PMO000138	S14L5	769	Up	N
PMO001789	SRR1L	768	Down	N
PMO011638	CNPD1	768	N	N
PMO003833	CLCC1	765	N	N
PMO012256	DPH1	765	N	N
PMO007962	MYG	761	Up	N
PMO003448	UN13A	761	N	N
PMO002149	KLC1	760	N	N
PMO010226	DUS11	759	N	N
PMO007642	MED17	758	Down	N
PMO016486	ZC3HA	757	N	N
PMO014563	UGPA	755	N	N
PMO003293	T11L1	752	Down	N
PMO014445	LIMD1	752	N	N
PMO000426	FYCO1	751	Up	N
PMO001438	CA123	751	N	N
PMO011718	HNMTL	749	N	N
PMO005874	ASNS	748	N	N
PMO001082	RHG19	747	N	N
PMO002025	FBX40	746	Up	N
PMO002835	ARHG6	746	Up	N
PMO008750	MSPD1	746	Down	N
PMO001502	P85A	744	Up	N
PMO012875	SH3K1	744	N	N
PMO008115	PWP1	743	N	N
PMO002636	S20A2	740	N	N
PMO009777	RUN3A	738	N	N
PMO011678	FAKD1	738	N	N
PMO008459	TM117	737	N	N
PMO006728	RPAP1	737	N	N
PMO006441	RNF14	728	N	N
PMO008003	AGAL	728	N	N
PMO000334	NUBP2	726	N	N
PMO003973	SNX33	723	N	N
PMO010976	FRIH	721	Down	N
PMO012420	CC137	721	N	N
PMO009356	ZFAT	720	N	N
PMO007132	S7A6O	718	Down	N
PMO005902	HXA10	716	N	N
PMO013843	FBX21	715	N	N
PMO001380	DVL3	714	N	N
PMO012325	SMG8	714	N	N
PMO007911	EGF	713	N	N
PMO009205	UCK2	713	N	N
PMO007102	GPR56	712	N	N
PMO014718	MOGT1	709	Up	N
PMO009717	TR19L	709	N	N
PMO007249	MYLK2	708	N	N
PMO010426	TERA	706	Down	N
PMO012760	CPT2	704	N	N
PMO008639	VAMP7	703	N	N
PMO006385	ADA1B	702	Down	N
PMO002174	RNF8	699	N	N
PMO013793	MYOM1	699	N	N
PMO010578	DCLK2	698	N	N
PMO009651	TTLL7	696	Up	N
PMO010690	S35A2	691	N	N
PMO014684	NUDT3	688	Up	N
PMO006936	CCD50	686	Up	N
PMO000172	MYH11	686	N	N
PMO002402	RN208	685	N	N
PMO002857	CSTF2	682	N	N
PMO010308	HS3S5	681	N	N
PMO003988	CSK	681	N	N
PMO009016	TRFM	680	Down	N
PMO007287	NELFD	680	N	N
PMO005338	M21D2	677	Up	N
PMO006359	PRLD1	675	N	N
PMO010883	PLCE	670	Up	N
PMO014638	DBNL	666	N	N
PMO003069	CASC3	665	N	N
PMO009712	P2RY2	665	N	N
PMO006847	LGI1	663	N	N
PMO015941	TYW4	660	N	N
PMO001964	PI51B	659	N	N
PMO006480	UBP4	657	Down	N
PMO014111	RN19B	652	Down	N
PMO003754	LSM12	652	N	N
PMO013783	CEP76	650	N	N
PMO006282	VIP1	649	Up	N
PMO011729	UBXN4	649	Down	N
PMO012440	MADL2	645	Up	N
PMO001935	K2026	645	N	N
PMO000594	MIME	643	N	N
PMO009463	KMT2E	641	N	N
PMO006761	PANK1	640	N	N
PMO000477	STEA2	640	N	N
PMO015801	SPS1	636	N	N
PMO000166	XPO6	634	N	N
PMO001821	LACE1	633	N	N
PMO001923	RS6	633	N	N
PMO010222	KANL3	632	N	N
PMO010355	SPAT5	632	N	N
PMO001246	SETD8	631	Up	N
PMO003836	GT252	628	N	N
PMO002018	CTC1	626	Down	N
PMO000636	KBTBC	623	Up	N
PMO003986	MPI	623	N	N
PMO015343	NIN	622	N	N
PMO012940	CHPT1	621	Down	N
PMO001756	DHX37	620	N	N
PMO010023	GGACT	619	N	N
PMO011773	URB2	612	N	N
PMO016023	DLDH	611	N	N
PMO015727	IKKE	610	N	N
PMO009020	PAQR9	609	Up	N
PMO012407	BPTF	609	N	N
PMO008686	MED28	608	N	N
PMO000693	ACOX2	607	Up	N
PMO013081	DEN2A	607	N	N
PMO015519	ANR17	606	N	N
PMO015434	JKAMP	605	N	N
PMO007706	TCEA2	601	N	N
PMO009317	CB39L	599	N	N
PMO010403	C19L1	599	N	N
PMO001413	ELOV1	598	N	N
PMO009588	TBL2	598	N	N
PMO004295	SMBP2	596	Down	N
PMO005110	CAD11	596	N	N
PMO009469	CA2D1	596	N	N
PMO010049	THIM	595	Down	N
PMO006191	MFGM	595	N	N
PMO016269	APBB3	595	N	N
PMO012969	MTPN	593	N	N
PMO000700	GNAI2	592	N	N
PMO009738	TRI33	592	N	N
PMO008385	PLCB1	591	N	N
PMO006035	VNN2	590	Down	N
PMO013138	HSPB3	589	N	N
PMO014148	WDTC1	589	N	N
PMO000879	NEO1	586	N	N
PMO012685	TIP	586	N	N
PMO008404	IP3KB	583	Up	N
PMO012888	CDC16	583	Down	N
PMO008044	GPC4	582	N	N
PMO002495	AKR	582	N	N
PMO006591	BRPF1	580	N	N
PMO009650	TF2B	575	N	N
PMO010242	NUP54	574	Down	N
PMO010857	MKLN1	573	N	N
PMO004871	ZN536	571	Up	N
PMO012099	ARGI2	569	Down	N
PMO000854	CBPC4	569	N	N
PMO008195	SGK3	568	N	N
PMO000047	KCJ12	566	Up	N
PMO014317	NCDN	566	Down	N
PMO001766	FICD	566	N	N
PMO003475	G3ST2	564	Up	N
PMO007990	PMM1	561	N	N
PMO010059	RL17	561	N	N
PMO002851	GP174	560	Up	N
PMO002964	SIM14	559	N	N
PMO001992	CLCN1	556	Up	N
PMO015886	AQP4	556	Up	N
PMO001999	S35A5	556	N	N
PMO012312	VMP1	555	N	N
PMO015115	SERC3	555	N	N
PMO001243	AT2A2	552	Up	N
PMO013523	MYPT1	552	N	N
PMO006917	RPAB3	551	N	N
PMO010149	ADT3	550	N	N
PMO015043	SIR6	549	N	N
PMO010056	SIA8E	548	Up	N
PMO009127	GRP3	548	N	N
PMO012339	YPEL2	548	N	N
PMO012166	BAZ1A	547	N	N
PMO012111	TMM62	546	Up	N
PMO006361	DDX41	546	N	N
PMO000684	HSFY1	544	N	N
PMO000806	TIPIN	543	Down	N
PMO007461	CLCN4	541	Up	N
PMO003226	PYRD	537	N	N
PMO008033	C1GLC	536	N	N
PMO006886	ARHGQ	535	N	N
PMO009175	RPOM	535	N	N
PMO008476	ANO6	534	N	N
PMO003021	FAKD5	533	N	N
PMO000822	AMPN	532	N	N
PMO006558	KCTD6	530	N	N
PMO015701	NOCT	529	N	N
PMO004768	RSF1	528	N	N
PMO012131	PEX16	527	Down	N
PMO012838	KLH34	527	N	N
PMO013369	SEPP1	527	N	N
PMO014021	ATS20	526	Up	N
PMO001204	NA	526	N	N
PMO006279	DPOG1	526	N	N
PMO012707	C102A	526	N	N
PMO008329	PUS10	525	N	N
PMO009623	MCLN3	525	N	N
PMO002649	TECRL	523	N	N
PMO000473	ASB4	522	N	N
PMO003892	ODR4	520	N	N
PMO004083	MMP9	520	N	N
PMO001138	KCIP2	520	N	N
PMO010353	SYNP2	520	N	N
PMO013068	FGOP2	519	N	N
PMO015070	DDX49	519	N	N
PMO010039	UGGG2	518	N	N
PMO013851	DDX51	517	N	N
PMO007078	IBTK	517	N	N
PMO008278	RRF2M	516	N	N
PMO000199	NSE1	515	N	N
PMO002407	BSPRY	514	N	N
PMO016063	MCU	514	N	N
PMO004270	ZN335	513	N	N
PMO014569	SMYD5	513	N	N
PMO012798	CDN2C	512	N	N
PMO002069	ZYX	511	N	N
PMO012999	DDX11	511	N	N
PMO003922	DCOR	510	Down	N
PMO006546	CAV3	510	N	N
PMO004351	CTNA3	510	N	N
PMO000432	METL6	509	Down	N
PMO013105	TAF1C	509	N	N
PMO014303	CTHL2	509	N	N
PMO011423	PHOP2	506	N	N
PMO014146	SYNCI	505	N	N
PMO001584	KDEL2	502	N	N
PMO002316	KCRB	502	N	N
PMO004015	PARVB	500	Up	N
PMO015014	PIAS4	499	N	N
PMO009914	DUPD1	498	N	N
PMO002823	RAB6B	497	N	N
PMO015713	MAPK2	497	N	N
PMO004179	NCLN	496	N	N
PMO007854	AGRL3	495	N	N
PMO015595	PPME1	495	N	N
PMO012330	DUS14	494	N	N
PMO012003	DIC	493	N	N
PMO015967	SMRD2	493	N	N
PMO012435	GDIR1	492	N	N
PMO013029	PPARA	491	N	N
PMO015784	SND1	491	N	N
PMO003614	LUZP2	490	Up	N
PMO006079	NUP43	490	Down	N
PMO008652	ARHG9	490	Up	N
PMO012584	BGLR	489	N	N
PMO015987	LLR1	489	N	N
PMO003111	CA109	488	N	N
PMO009029	PCLI1	488	N	N
PMO007189	NUP93	487	N	N
PMO010555	ZN462	486	N	N
PMO010350	RL7L	486	N	N
PMO013232	ELK3	486	N	N
PMO012932	MANS1	484	N	N
PMO000230	SYEM	483	N	N
PMO012729	ARTN	483	N	N
PMO002984	F184B	482	N	N
PMO012047	UBP36	481	N	N
PMO013677	CE104	480	N	N
PMO007282	TPX2B	479	N	N
PMO008122	3BP1	478	Down	N
PMO007306	5HT3A	476	N	N
PMO014637	VATB2	476	N	N
PMO012383	K0195	475	N	N
PMO003358	CNDP2	475	N	N
PMO006270	PDE8A	474	N	N
PMO000139	ALG1	473	N	N
PMO002116	BKRB2	473	N	N
PMO014489	PKNX1	473	N	N
PMO001151	ABCG2	472	N	N
PMO002493	LRC30	471	Up	N
PMO002163	LEG3	471	N	N
PMO012553	FA57A	471	N	N
PMO014221	4EBP1	471	N	N
PMO008965	PCD20	470	N	N
PMO012673	MYLK3	470	N	N
PMO008657	UCHL1	469	N	N
PMO010248	TOM70	469	N	N
PMO011903	TCPA	468	N	N
PMO014292	THIKB	468	N	N
PMO000968	ERGI1	467	N	N
PMO001086	DPOLL	466	N	N
PMO005888	ASTE1	466	N	N
PMO008080	CC134	466	N	N
PMO002094	LPP60	465	N	N
PMO012007	ASPC1	464	N	N
PMO010678	ZCHC7	463	Down	N
PMO000009	PALB2	462	N	N
PMO000801	IGDC3	461	N	N
PMO003347	MSD3	461	N	N
PMO003953	DDB1	461	N	N
PMO006887	GUAA	461	N	N
PMO007912	GAR1	460	Down	N
PMO001870	CF165	459	N	N
PMO009402	MFS10	458	N	N
PMO000761	CCNB2	457	N	N
PMO009643	ODF2L	456	N	N
PMO006099	LDHA	454	N	N
PMO000125	PITC1	453	Up	N
PMO001761	MPP9	453	N	N
PMO004753	HDAC3	453	N	N
PMO009110	C1D	453	N	N
PMO003574	CDT1	452	N	N
PMO001703	PTH	452	N	N
PMO007896	PP2AA	452	N	N
PMO015167	HIBCH	452	N	N
PMO005883	COLQ	451	N	N
PMO002453	UCK1	450	Down	N
PMO004138	CD166	450	N	N
PMO013542	DPOE1	450	N	N
PMO015931	NUP98	448	N	N
PMO014555	MEIS1	448	N	N
PMO015828	SC22B	448	N	N
PMO007685	CATZ	447	N	N
PMO012562	HEAT6	447	N	N
PMO016262	ATG12	447	N	N
PMO001417	SLIK3	446	N	N
PMO012882	REV1	446	N	N
PMO000559	MPP6	445	N	N
PMO004792	ALPK2	445	N	N
PMO008333	F161A	445	N	N
PMO004775	NEUR2	444	N	N
PMO008313	FBLN3	444	N	N
PMO012119	PA24B	444	N	N
PMO000235	LCMT1	443	N	N
PMO011432	MYO10	442	Up	N
PMO011856	TUB	442	N	N
PMO007943	JOS1	442	N	N
PMO010272	NFS1	442	N	N
PMO012026	CBX8	442	N	N
PMO003139	DCBD1	441	N	N
PMO001570	KCD21	440	N	N
PMO003089	RB18B	440	N	N
PMO016528	ACAP1	440	N	N
PMO008603	TRPC5	439	N	N
PMO007239	ARFRP	439	N	N
PMO012998	PAR12	439	N	N
PMO010099	TMCC2	438	N	N
PMO000699	ARHG3	437	N	N
PMO003022	RNF37	437	N	N
PMO000599	DAG1	436	N	N
PMO009863	MCT1A	435	N	N
PMO012757	ZY11B	435	N	N
PMO009978	EKI2	434	N	N
PMO013423	ASAH1	434	N	N
PMO013829	RTN4R	433	N	N
PMO002827	YIPF6	433	N	N
PMO012878	TPPC2	433	N	N
PMO006778	P4K2A	432	Down	N
PMO004448	CP39A	432	N	N
PMO012399	TM100	432	N	N
PMO003220	CIDEC	431	N	N
PMO015995	MBD1	431	N	N
PMO012569	CCD92	430	N	N
PMO001743	B3GN4	427	N	N
PMO006349	LSM11	427	N	N
PMO002501	ROCK1	426	N	N
PMO002717	IKBE	426	N	N
PMO013678	TMM51	425	N	N
PMO012013	ARSG	422	N	N
PMO001779	NOC4L	421	N	N
PMO007317	ZW10	421	N	N
PMO000198	SCNNB	420	N	N
PMO003107	CSF3R	420	N	N
PMO010462	TSH3	420	N	N
PMO012413	MOT7	420	N	N
PMO001060	HECD2	419	Up	N
PMO014474	CU025	419	N	N
PMO012301	SGSM2	418	Up	N
PMO001704	A1AG	418	N	N
PMO005928	CACB2	418	N	N
PMO013290	RGP1	417	N	N
PMO006680	CSC1	417	N	N
PMO008124	SGSM3	417	N	N
PMO004237	ZBT39	416	N	N
PMO003712	ERIC1	415	N	N
PMO004252	TGM3	415	N	N
PMO005786	HXA6	415	N	N
PMO015637	ERCC5	415	N	N
PMO009099	DSRAD	414	N	N
PMO009276	ZADH2	414	N	N
PMO012092	FMN	414	N	N
PMO012879	CNG1	414	N	N
PMO008889	DEN1A	413	N	N
PMO012744	AK1A1	413	N	N
PMO009044	PCOC2	412	N	N
PMO003920	1433T	412	N	N
PMO008681	WDR19	412	N	N
PMO012100	PKHH1	411	N	N
PMO000036	TOP3A	410	N	N
PMO000553	BGAL	408	N	N
PMO006729	LRC57	408	N	N
PMO001767	UNG	406	N	N
PMO009146	NA	406	N	N
PMO012578	NOS2	406	N	N
PMO005921	THB	405	N	N
PMO007260	PCKGC	405	N	N
PMO014842	ZO3	405	N	N
PMO002052	P3H3	404	N	N
PMO004064	FA49A	404	N	N
PMO008571	WDR18	404	N	N
PMO013791	ZBT14	404	N	N
PMO001688	NCF2	403	N	N
PMO008831	BIEA	403	N	N
PMO010214	GPR20	403	N	N
PMO014162	TXND5	402	N	N
PMO006858	DCR1A	402	N	N
PMO004234	LTMD1	401	N	N
PMO010642	WRIP1	401	N	N
PMO009376	STRUM	400	N	N
PMO007863	GDS1	398	N	N
PMO009741	RASN	398	N	N
PMO015688	ARFP2	398	N	N
PMO001772	HEP2	397	N	N
PMO013132	RT30	396	N	N
PMO015824	PTN7	396	N	N
PMO000530	NMT2	394	N	N
PMO006624	TTC9A	394	N	N
PMO010552	FKTN	394	N	N
PMO000068	PDGFA	392	N	N
PMO002621	ENOPH	391	N	N
PMO004094	ZNFX1	391	N	N
PMO009579	GRID1	391	N	N
PMO013893	ACD11	390	N	N
PMO000883	KCRU	390	N	N
PMO000895	CXXC5	390	N	N
PMO000524	EIF1B	387	N	N
PMO012794	OSBL9	386	N	N
PMO010765	H3	386	N	N
PMO011545	NCKP5	386	N	N
PMO007186	S38A6	385	Down	N
PMO001019	DCTN4	385	N	N
PMO005007	RFC2	385	N	N
PMO009673	SV421	385	N	N
PMO000511	GATD1	384	N	N
PMO002953	AGRA3	384	N	N
PMO008314	BC11A	384	N	N
PMO000835	MYZAP	383	N	N
PMO001040	DOCK2	383	N	N
PMO010501	PCBP3	383	N	N
PMO002039	CSTN3	381	Up	N
PMO014915	REEP1	381	N	N
PMO011762	UEVLD	381	N	N
PMO002096	TRM61	380	N	N
PMO006236	PX11A	380	N	N
PMO012873	KLH15	380	N	N
PMO007396	GLPK	379	N	N
PMO012867	AFF3	379	N	N
PMO016082	PYR1	379	N	N
PMO006173	DTWD1	378	N	N
PMO009454	MAGI2	378	N	N
PMO015487	HUMMR	378	N	N
PMO003437	MATK	376	N	N
PMO005178	GSTCD	376	N	N
PMO002642	VTDB	375	N	N
PMO009456	F185A	375	N	N
PMO000185	TF3C1	373	N	N
PMO009762	TAU	373	N	N
PMO013847	GTR11	371	N	N
PMO004159	SORC2	369	N	N
PMO010842	DCA10	369	N	N
PMO015691	GPAT3	369	N	N
PMO012109	DPF3	368	N	N
PMO013130	NIM1	368	N	N
PMO014232	TF7L1	368	N	N
PMO012453	CHAD	367	N	N
PMO012434	PPR27	366	N	N
PMO000094	XPF	366	N	N
PMO002531	ANR46	366	N	N
PMO014393	RB11A	366	N	N
PMO004516	CK074	364	N	N
PMO008976	ARL11	364	N	N
PMO009114	FBX48	364	N	N
PMO007660	ATM	362	N	N
PMO002513	SYBU	359	N	N
PMO011472	STEA3	358	Up	N
PMO000811	ITA11	357	N	N
PMO011820	PIMT	356	N	N
PMO014386	RHBGB	355	N	N
PMO002129	TYDP1	354	N	N
PMO013872	TAOK3	351	N	N
PMO001968	NA	350	N	N
PMO015812	CEPT1	350	N	N
PMO013959	CASP3	349	N	N
PMO001553	S36A4	347	N	N
PMO002135	CN079	347	N	N
PMO013942	HMGB2	346	N	N
PMO006759	ACTA	345	Up	N
PMO008435	ANR26	345	N	N
PMO011956	NA	345	N	N
PMO016190	GNA1	345	N	N
PMO013954	TICN3	342	N	N
PMO016787	CS012	341	N	N
PMO008458	IRAK4	340	N	N
PMO015627	MIC1	339	Down	N
PMO006698	SRSF5	339	N	N
PMO009663	MFHA1	339	N	N
PMO012102	SRSF4	339	N	N
PMO014051	NACC2	339	N	N
PMO012954	FGF6	337	N	N
PMO007961	RFOX2	336	N	N
PMO010363	RPA2	336	N	N
PMO012459	FOXK2	334	N	N
PMO016098	ILEU	333	N	N
PMO002821	LPAR4	330	N	N
PMO006209	MP2K1	330	N	N
PMO015280	UBX2A	330	N	N
PMO003719	COL11	329	N	N
PMO012662	IRX3	328	N	N
PMO004491	TBKB1	326	N	N
PMO015101	TRI14	326	N	N
PMO006550	TRH	324	N	N
PMO004076	OSER1	323	N	N
PMO009864	S35E1	323	N	N
PMO014666	TEAD3	323	N	N
PMO007559	TRI29	322	N	N
PMO013822	E41L3	322	N	N
PMO005274	DTX3	320	N	N
PMO006085	PEX7	320	N	N
PMO016005	DEND3	320	N	N
PMO003861	ERG1	318	N	N
PMO001288	LV1	317	N	N
PMO012725	TPOR	317	N	N
PMO016378	CKLF	317	N	N
PMO014741	WDR53	316	N	N
PMO007682	BMP7	314	N	N
PMO010237	SCRB2	313	N	N
PMO012743	MMAC	313	N	N
PMO005986	ABCBA	312	N	N
PMO003255	SYTL5	311	N	N
PMO013286	CR3L3	311	N	N
PMO012041	FP100	309	N	N
PMO014931	TACC3	309	N	N
PMO002200	KCTD3	308	N	N
PMO012804	BTBDJ	308	N	N
PMO006169	TMOD2	305	N	N
PMO010124	CASP9	305	N	N
PMO010701	SMO	305	N	N
PMO017005	TGT	305	N	N
PMO004206	ATHL1	304	N	N
PMO010802	CLD19	304	N	N
PMO015997	WNK3	304	N	N
PMO008482	CNBP1	303	N	N
PMO014418	TOPRS	301	N	N
PMO001110	ADA2A	299	N	N
PMO005177	RASL3	298	N	N
PMO007117	AATM	297	N	N
PMO007406	CDKL5	296	N	N
PMO009875	HAUS8	296	N	N
PMO012180	DPH6	296	N	N
PMO002523	RA54B	293	N	N
PMO013031	ETV6	293	N	N
PMO000827	FES	291	N	N
PMO008937	NA	291	N	N
PMO001699	LAMC3	290	N	N
PMO004824	SC23A	287	N	N
PMO000388	E4F1	286	N	N
PMO001231	HVCN1	284	N	N
PMO008747	ZC4H2	284	N	N
PMO000596	BTG1	282	N	N
PMO006523	PTPRG	281	N	N
PMO006851	S35G1	281	N	N
PMO010614	PCDC2	281	N	N
PMO011892	CP2R1	281	N	N
PMO000864	SENP8	280	N	N
PMO015265	SCAM2	280	N	N
PMO000727	SHQ1	279	N	N
PMO002293	S35F4	279	N	N
PMO007811	ZBT20	279	N	N
PMO007272	NTR1	278	N	N
PMO004705	DPH5	274	N	N
PMO006955	ECE2	272	N	N
PMO007470	SHRM2	271	N	N
PMO007183	RFWD3	269	N	N
PMO000510	STEA1	268	N	N
PMO014903	MTHR	266	N	N
PMO011594	CDK15	265	N	N
PMO001896	ANKR6	263	N	N
PMO006744	BCAP	262	N	N
PMO014012	MET	262	N	N
PMO016295	FBW10	262	N	N
PMO009014	BDH	260	N	N
PMO009078	UBQL4	259	N	N
PMO001624	NSMF	258	N	N
PMO002451	TM141	258	N	N
PMO007779	FSTL1	257	N	N
PMO015780	OR5V1	257	N	N
PMO013002	I17RA	256	N	N
PMO003231	CY24A	255	N	N
PMO015234	FA35A	252	N	N
PMO001854	MLIP	250	N	N
PMO009054	SL9A9	250	N	N
PMO013167	PARP8	249	N	N
PMO013349	HCN1	249	N	N
PMO012759	PODN	246	N	N
PMO003233	FANCA	244	N	N
PMO008045	H6ST2	244	N	N
PMO011470	CCGL	242	N	N
PMO007193	SCRT2	239	N	N
PMO015660	CCNA2	239	N	N
PMO005706	SGF29	238	N	N
PMO007218	ZN831	238	N	N
PMO013154	TPC13	237	N	N
PMO015432	KPCL	235	N	N
PMO015501	REEP4	234	N	N
PMO002021	3BHS	228	N	N
PMO013101	VPP4	227	N	N
PMO012640	EXOS6	225	N	N
PMO000088	FOPNL	224	N	N
PMO006381	S26A2	223	N	N
PMO014851	SG223	222	N	N
PMO015653	PCCA	217	N	N
PMO011587	SPS2L	217	N	N
PMO014690	TAF8	215	N	N
PMO001646	TOR2A	214	N	N
PMO010138	LPAR1	212	N	N
PMO010051	MYO5B	208	N	N
PMO005361	NTCP7	207	N	N
PMO015921	OSGI2	202	N	N
PMO008412	TASP1	200	N	N
PMO002242	PPCEL	199	N	N
PMO014189	PHLD	198	N	N
PMO004498	CAH14	197	N	N
PMO012597	TLCD2	197	N	N
PMO004992	ACKR1	195	N	N
PMO007807	PLCX2	195	N	N
PMO013763	SDC2	195	N	N
PMO015339	M4K5	193	N	N
PMO010843	SETD4	191	N	N
PMO005364	S27A2	190	N	N
PMO001982	NCKX2	189	N	N
PMO013944	CATO	189	N	N
PMO006058	SGK1	185	N	N
PMO011764	PTN5	185	N	N
PMO012381	SEN54	184	N	N
PMO001784	RNF34	181	N	N
PMO002776	MIEN1	179	N	N
PMO003935	O1030	178	N	N
PMO016348	NMD3A	173	N	N
PMO000117	NLRC3	172	N	N
PMO013514	PAWR	171	N	N
PMO015484	CLGN	171	N	N
PMO009665	LRC56	170	N	N
PMO001476	PF2R	169	N	N
PMO011380	XRCC5	166	N	N
PMO010007	LRRC4	160	N	N
PMO011769	DACT2	155	N	N
PMO006709	PSN1	151	N	N
PMO004897	PYRD1	150	N	N
PMO011816	ESR1	147	N	N
PMO012345	DHR11	143	N	N
PMO016484	PCD18	143	N	N
PMO009142	FRITZ	141	N	N
PMO002837	KLHL4	136	N	N
PMO014928	CTNA2	132	N	N
PMO015159	TFPI1	132	N	N
PMO011930	SIA7A	131	N	N
PMO009192	CS044	130	N	N
PMO014770	KLHL6	130	N	N
PMO012482	HEXDC	127	N	N
PMO006715	ADCK1	123	N	N
PMO011601	NDUS1	122	N	N
PMO002892	NRSN1	120	N	N
PMO016695	DNJB1	119	N	N
PMO004429	ZC3H3	115	N	N
PMO014944	IPKG	115	N	N
PMO007636	UBP35	111	N	N
PMO012303	RPGP2	111	N	N
PMO004509	CERS2	109	N	N
PMO007890	TIFA	105	N	N
PMO002206	TREF1	99	N	N
PMO001575	MSD4	90	N	N
PMO000325	SRCA	89	N	N
PMO002049	CHD1L	89	N	N
PMO008083	ACON	88	N	N
PMO003910	SH3Y1	86	N	N
PMO006182	MEX3B	78	N	N
PMO012353	KSR1	78	N	N
PMO002581	ZDH18	76	N	N
PMO000462	ARL4A	74	N	N
PMO008443	THAP5	71	N	N
PMO010064	DD19B	66	N	N
PMO004524	PRD11	65	N	N
PMO003532	IGSF2	63	N	N
PMO000527	3BP5	55	N	N
PMO008675	K1456	53	N	N
PMO015380	CBX1	47	N	N
PMO000831	MAP1A	43	N	N
PMO003227	K0513	36	N	N
PMO006275	NCKX1	36	N	N
PMO008320	PSN2	34	N	N
PMO012218	COCH	26	N	N
PMO006059	S22A2	25	N	N
PMO015948	BUB1B	25	N	N
PMO013196	TPM2	24	N	N
PMO007370	HECAM	18	N	N
PMO002885	MCUR1	15	N	N
PMO003138	GRIK3	8	N	N
PMO008024	CO4A6	7	N	N
PMO004694	G6PI	5	N	N
PMO001834	NB5R4	4	N	N
PMO004055	H1BP3	3	N	N
PMO010253	IFT57	3	N	N
PMO003119	CXA9	2	N	N
PMO006054	RHG18	2	N	N
PMO004678	FA26E	1	N	N

## Sheet: Pa.mo(L) VS. Py.ru.Network
Magenta module							Turquoise module
Gene_id	Gene_name	Degree	Common.DEG	Hub.gene(25%)			Gene_id	Gene_name	Degree	Common.DEG	Hub.gene(25%)
PMO006535	SETMR	313	N	Y			PMO010251	ZBT11	1264	N	Y
PMO011341	RL28	311	N	Y			PMO011462	HEG1	1249	N	Y
PMO010897	RBM8A	310	N	Y			PMO014924	HD	1228	N	Y
PMO008894	PPP6	309	N	Y			PMO002685	GSC1L	1210	N	Y
PMO014818	FEN1	307	N	Y			PMO000759	ZO1	1206	N	Y
PMO001985	CBPC1	306	N	Y			PMO011855	P3C2A	1200	N	Y
PMO009114	FBX48	306	N	Y			PMO002710	EPAS1	1184	N	Y
PMO012570	TXD17	306	N	Y			PMO002613	AFF1	1159	Up	Y
PMO014586	AUP1	306	N	Y			PMO004551	RLGPB	1145	N	Y
PMO006355	FAF2	305	N	Y			PMO002699	MOCS1	1125	N	Y
PMO007692	RS21	305	N	Y			PMO004565	DJB11	1123	N	Y
PMO012472	S39AB	305	Down	Y			PMO003391	CE350	1112	N	Y
PMO010638	MEF2C	304	Up	Y			PMO005062	LIMS2	1107	N	Y
PMO005940	LAR4B	302	Up	Y			PMO011525	NBEL1	1097	N	Y
PMO007040	DYST	302	Up	Y			PMO006273	TRIP4	1086	N	Y
PMO002436	FNBP1	302	Up	Y			PMO006739	ZFY26	1082	N	Y
PMO015206	RWDD3	301	N	Y			PMO011647	TENS	1079	N	Y
PMO007819	IGS11	300	Up	Y			PMO008093	MID51	1071	N	Y
PMO003560	NIP7	299	N	Y			PMO005856	KMT2C	1067	N	Y
PMO008890	PSB7	299	N	Y			PMO008254	JAK2	1066	N	Y
PMO000173	RS2	298	N	Y			PMO006421	MAML1	1057	N	Y
PMO002363	PICAL	298	N	Y			PMO006238	RFX7	1055	N	Y
PMO015162	GDF8	297	Up	Y			PMO006574	FLNB	1035	N	Y
PMO001282	TNG2	297	Up	Y			PMO008605	ATP7A	1031	N	Y
PMO002447	TTF1	297	N	Y			PMO002962	FRYL	1020	N	Y
PMO004187	ACBG2	297	N	Y			PMO010380	ZCHC2	1018	N	Y
PMO009451	SEM3C	296	Up	Y			PMO014241	AAK1	1018	N	Y
PMO000334	NUBP2	296	N	Y			PMO002341	STAG2	1013	N	Y
PMO009651	TTLL7	295	Up	Y			PMO012179	EMSA1	1012	N	Y
PMO003017	HTRA2	295	N	Y			PMO005008	ANFY1	1010	N	Y
PMO006364	LMAN2	295	N	Y			PMO004168	K0232	1000	N	Y
PMO006282	VIP1	294	Up	Y			PMO007965	NUAK1	996	N	Y
PMO003440	APBA1	294	N	Y			PMO005842	JCAD	994	N	Y
PMO014502	RL8	294	N	Y			PMO004925	DMXL1	982	N	Y
PMO002896	NFAC1	293	N	Y			PMO008136	EIF3L	975	N	Y
PMO013081	DEN2A	293	N	Y			PMO008629	TRIM1	973	N	Y
PMO002439	FA78A	292	Up	Y			PMO013767	VP13B	968	N	Y
PMO008725	TYW2	291	N	Y			PMO005061	LIMS2	964	N	Y
PMO006917	RPAB3	290	N	Y			PMO005907	ESYT2	961	N	Y
PMO014560	SOS1	290	N	Y			PMO008642	VGFR4	953	N	Y
PMO015929	WWP1	290	N	Y			PMO008815	HIPK1	950	N	Y
PMO001243	AT2A2	289	Up	Y			PMO000089	MARF1	949	N	Y
PMO011904	ESR1	288	Up	Y			PMO001283	DGCR8	948	N	Y
PMO001502	P85A	288	Up	Y			PMO008470	DOCK4	947	N	Y
PMO000668	PZRN3	287	Up	Y			PMO013135	ITA1	935	N	Y
PMO003069	CASC3	287	N	Y			PMO009851	ANXA7	932	N	Y
PMO012224	KS6B1	287	N	Y			PMO015910	K0355	927	N	Y
PMO009231	CPZIP	286	Up	Y			PMO004196	P85B	921	N	Y
PMO008769	MED20	286	N	Y			PMO008468	ARID2	920	N	Y
PMO012887	CHAP1	285	N	Y			PMO011711	ATF2	902	N	Y
PMO013217	RS16	285	N	Y			PMO013531	PTPRB	902	N	Y
PMO014140	RCC1	285	N	Y			PMO000679	FGD5	899	N	Y
PMO016216	ASCC1	285	N	Y			PMO003587	NFAT5	893	N	Y
PMO014052	CAMP1	284	N	Y			PMO004555	CHD6	870	Up	Y
PMO012258	TM199	283	N	Y			PMO001559	FZD4	867	N	Y
PMO002851	GP174	282	Up	Y			PMO008127	Z3H7B	867	N	Y
PMO012111	TMM62	282	Up	Y			PMO011400	SSFA2	863	N	Y
PMO000326	TFAP4	282	N	Y			PMO003932	PXDN	855	N	Y
PMO000594	MIME	282	N	Y			PMO004869	ZN507	851	N	Y
PMO001555	CHRD1	281	N	Y			PMO012136	CELF1	850	N	Y
PMO008692	GUF1	281	N	Y			PMO015584	PGM2L	843	N	Y
PMO006289	RAM	280	Up	Y			PMO000965	CRERF	837	N	Y
PMO008992	SETB2	279	N	Y			PMO012943	TMTC1	837	N	Y
PMO009991	TBCC1	278	N	Y			PMO006572	PLXA1	831	N	Y
PMO010592	PUF60	277	N	Y			PMO001022	STK10	827	N	Y
PMO000983		276	N	Y			PMO006639	EHD4	826	N	Y
PMO004524	PRD11	276	N	Y			PMO010349	EXOS9	825	N	Y
PMO013752	ASPH	275	Up	Y			PMO012806	MAST2	823	N	Y
PMO015964	SCN2A	275	Up	Y			PMO007792	MA1A2	822	N	Y
PMO005935	TOM7	275	N	Y			PMO003975	PEAK1	811	N	Y
PMO016580	PI4KB	275	N	Y			PMO010734	RBGPR	811	N	Y
PMO010059	RL17	274	N	Y			PMO006976	MBNL1	809	N	Y
PMO011584	PLCL1	273	Up	Y			PMO007196	NCOA3	809	N	Y
PMO016012	RLA1	273	N	Y			PMO007242	HELZ2	809	N	Y
PMO012829	TAB3	272	N	Y			PMO010648	DUS22	807	N	Y
PMO012629	GFOD2	270	Down	Y			PMO008530	RERE	806	N	Y
PMO004871	ZN536	269	Up	Y			PMO002966	RHG07	804	N	Y
PMO006952	NEP	269	N	Y			PMO001032	VGFR3	801	N	Y
PMO007011	MCE1	269	N	Y			PMO008203	PREX2	794	N	Y
PMO011918		269	N	Y			PMO010375	PHLP1	791	N	Y
PMO013891	MMP11	269	N	Y			PMO002844	MOES	789	N	Y
PMO002149	KLC1	268	N	Y			PMO003747	DDX42	782	N	Y
PMO006681	MAAI	268	N	Y			PMO000052	SMUF1	776	N	Y
PMO006617	VTI1B	267	N	Y			PMO009676	US6NL	772	N	Y
PMO000047	KCJ12	266	Up	Y			PMO001783	PITM2	770	Up	Y
PMO007911	EGF	266	N	N			PMO013144	M3K1	765	N	Y
PMO010249	TARSH	266	N	N			PMO012114	STAR9	764	N	Y
PMO007461	CLCN4	265	Up	N			PMO002973	VGFR2	758	N	Y
PMO000636	KBTBC	265	Up	N			PMO008315	TCPD	758	N	Y
PMO009376	STRUM	265	N	N			PMO005995	GGPPS	756	N	Y
PMO009988	KY	263	Up	N			PMO012052	HELZ	756	N	Y
PMO004808	TM209	263	N	N			PMO001511	STA13	754	N	Y
PMO011484	RBM43	263	N	N			PMO016106	CLPB	754	N	Y
PMO012196	ERG28	262	N	N			PMO001372	SSRG	753	N	Y
PMO015701	NOCT	262	N	N			PMO002517	PSMG2	743	Down	Y
PMO001494	DPH2	261	N	N			PMO011800	INGR1	743	N	Y
PMO003462	KLH24	260	Up	N			PMO011911	ZEP2	740	N	Y
PMO014732	RBX2	260	N	N			PMO009143	CRIM1	728	N	Y
PMO014718	MOGT1	256	Up	N			PMO000049	PTCD1	717	N	Y
PMO001689	DOPP1	255	N	N			PMO001334	PSMD2	712	Down	Y
PMO003436	KCNV2	255	N	N			PMO016179	WDFY3	712	N	Y
PMO015956	BAHD1	254	Down	N			PMO016352	LAR1B	712	N	Y
PMO008003	AGAL	253	N	N			PMO001780	EP400	710	N	Y
PMO017014	TAF9	253	N	N			PMO000988	GCR	709	N	Y
PMO002018	CTC1	253	Down	N			PMO014598	ADA1D	707	N	Y
PMO013449	MTUS1	252	Up	N			PMO003144	AIFM1	706	N	Y
PMO001692	SAPC2	252	N	N			PMO010298	ATG7	706	N	Y
PMO002932	RELL1	252	N	N			PMO002599	MACF1	703	N	Y
PMO014345	LMBL3	252	N	N			PMO015436	DAAM1	700	N	Y
PMO015886	AQP4	251	Up	N			PMO014411	ASH1L	698	N	Y
PMO001255	AACS	250	Up	N			PMO006202	PKHO2	693	N	Y
PMO012913	SCML2	250	N	N			PMO003627	ANO5	686	N	Y
PMO013914	TM192	250	N	N			PMO012122	MGAP	685	N	Y
PMO012561	SYNRG	248	N	N			PMO002263	BAG5	678	N	Y
PMO009541	SBK2	247	Up	N			PMO006697	PCX1	677	N	Y
PMO003006	NAT8	247	N	N			PMO004594	DIP2B	674	N	Y
PMO013068	FGOP2	247	N	N			PMO011907	UTRO	674	N	Y
PMO008680	CD38	245	Up	N			PMO012035	CSKI2	668	N	Y
PMO008044	GPC4	245	N	N			PMO009023	XRN1	666	N	Y
PMO001380	DVL3	244	N	N			PMO015195	FBP1L	663	N	Y
PMO010056	SIA8E	243	Up	N			PMO006093	LATS1	659	N	Y
PMO016353	CD029	243	Up	N			PMO012285	CLH1	653	N	Y
PMO000230	SYEM	243	N	N			PMO012316	CBPD	652	N	Y
PMO004545	ROMO1	243	N	N			PMO014259	TACC1	645	N	Y
PMO000707	LMOD3	241	Up	N			PMO008763	FND3A	642	N	Y
PMO004138	CD166	241	N	N			PMO006838	BTAF1	638	N	Y
PMO004458	SPRY3	239	N	N			PMO008610		637	N	Y
PMO001352	BCL6	238	Up	N			PMO000656	PSMD6	635	Down	Y
PMO003401	PHP14	238	N	N			PMO012280	VPS53	630	N	Y
PMO006778	P4K2A	238	Down	N			PMO013567	DRG1	625	N	Y
PMO006127	RS17	237	N	N			PMO014642	KAT6A	625	N	Y
PMO007181	CYLD	237	N	N			PMO003919	ADA17	622	N	Y
PMO001246	SETD8	236	Up	N			PMO015796	US6NL	619	N	Y
PMO013843	FBX21	234	N	N			PMO016194	TAM41	618	N	Y
PMO013942	HMGB2	234	N	N			PMO008957	ABCF2	614	N	Y
PMO002174	RNF8	233	N	N			PMO015603	PRPF3	611	Down	Y
PMO002463	PLD3A	233	N	N			PMO001657	FA73B	610	N	Y
PMO001891	ARMC2	232	N	N			PMO008742	EFNB1	604	N	Y
PMO013208	CATEA	229	N	N			PMO011596	BMPR2	604	N	Y
PMO015771	TDH	229	N	N			PMO008901	RC3H2	602	N	Y
PMO008544	PLIN3	227	N	N			PMO006140	VP13C	600	N	Y
PMO010807	PLXA4	227	N	N			PMO011682	NIF3L	599	Down	Y
PMO014107	BSDC1	227	N	N			PMO004268	ELMO2	598	N	Y
PMO000065	PSMG3	226	N	N			PMO007958	EIF3D	595	N	Y
PMO000123	RFIP3	225	Up	N			PMO007787	K2018	594	N	Y
PMO004591	PAR11	225	N	N			PMO014066	MB12B	593	N	Y
PMO003841	UTP23	224	N	N			PMO010210	S45A4	591	N	Y
PMO007030	OGRL1	224	N	N			PMO002725	KPCD3	588	N	Y
PMO003402	NTM1B	223	Up	N			PMO015656	ANR50	586	N	Y
PMO001082	RHG19	223	N	N			PMO017009	ELP4	584	Down	Y
PMO008293	CNIH4	222	N	N			PMO011602	IN80D	577	N	Y
PMO012410	CCG5	222	N	N			PMO009836	GATL2	576	N	Y
PMO014632	SFRP1	221	N	N			PMO006974	PK3CA	571	N	Y
PMO009205	UCK2	220	N	N			PMO004054	PUM2	567	N	Y
PMO012714	ZDHC7	220	N	N			PMO013131	NNTM	564	N	Y
PMO015931	NUP98	220	N	N			PMO007329	CBL	563	N	Y
PMO016091	NRBP	220	Down	N			PMO017007	MAK16	562	N	Y
PMO006249	LYSM2	219	N	N			PMO001061	TNKS2	560	N	Y
PMO000718	RL29	218	N	N			PMO009354	ASAP1	557	N	Y
PMO002253	BMP4	218	N	N			PMO001347	TFR1	555	N	Y
PMO010575	PPM1K	218	N	N			PMO014475	PRD15	555	N	Y
PMO016670	LIN7B	218	N	N			PMO012359	NUP88	554	Down	Y
PMO006552	CREL1	217	N	N			PMO007645	PAN3	550	N	Y
PMO001883	ELOA1	216	N	N			PMO003222	ZCH14	546	N	Y
PMO003831	EDEM3	215	N	N			PMO000270	WIPI2	544	Down	Y
PMO012951	YOW5	215	N	N			PMO012916	INP4A	544	N	Y
PMO013459	MDM1	215	N	N			PMO005174	JIP3	543	N	Y
PMO008331	FBX28	212	N	N			PMO011405	MTX2	539	N	Y
PMO015544	TET1	211	N	N			PMO010586	UBP40	537	N	Y
PMO007985	AROS	209	N	N			PMO008393	PLCB4	535	N	Y
PMO012571	RNFT1	208	Up	N			PMO004937	PSA5	532	N	Y
PMO014685	BTG2	208	N	N			PMO006814	PDZD8	528	N	Y
PMO013505	BEST3	207	Up	N			PMO006671	EI2BB	526	N	Y
PMO006135	SHF	205	N	N			PMO009994	SENP2	522	N	Y
PMO014265	SMRD3	204	Up	N			PMO006197	SYNEM	521	Up	Y
PMO008167	F110B	204	N	N			PMO008453	MON2	521	N	Y
PMO012575	ACY2	203	N	N			PMO007248	HM13	520	N	Y
PMO016006	CHRC1	202	N	N			PMO009136	IF4A3	517	Down	Y
PMO012671	NETO2	201	Up	N			PMO006939	FND3B	517	N	Y
PMO010597	PLEC	201	N	N			PMO015783	TNPO3	517	N	Y
PMO012134	AMRA1	200	N	N			PMO007939	CBX6	516	N	Y
PMO006222	FRMD5	199	N	N			PMO000285	LMTK2	515	N	Y
PMO011575	RB3GP	199	N	N			PMO005010	ZZEF1	514	N	Y
PMO015452	MSS4	198	N	N			PMO008504	PRD16	513	N	Y
PMO003894	RING2	197	N	N			PMO002299	PTN21	510	Up	Y
PMO014574	DYSF	197	N	N			PMO001716	UFD1	506	N	Y
PMO007009	GBRR1	196	N	N			PMO003515	PAK2	502	N	Y
PMO001992	CLCN1	195	Up	N			PMO011850	SOX6	501	N	Y
PMO016229	KCIP1	195	N	N			PMO000186	CRML	500	N	Y
PMO007301	H2AX	194	N	N			PMO005184	SCRIB	495	N	Y
PMO006830	USMG5	193	N	N			PMO002265	MRCKB	494	N	Y
PMO007896	PP2AA	193	N	N			PMO013201	RASF3	492	N	Y
PMO011877	ZDH14	191	N	N			PMO009910	DLG5	489	N	Y
PMO007481	M4K4	190	N	N			PMO010265	NCOA6	489	N	Y
PMO013619	SPSB1	190	N	N			PMO002175	CMTR1	488	N	Y
PMO002039	CSTN3	189	Up	N			PMO003822	CAMP2	488	N	Y
PMO008899	FBXW2	189	N	N			PMO002934	NFXL1	485	N	Y
PMO008412	TASP1	188	N	N			PMO009813	CD36	485	N	Y
PMO010545	ZN608	188	N	N			PMO006253	MFAP1	480	N	Y
PMO012873	KLH15	187	N	N			PMO009084	TCPG	478	N	Y
PMO000300	NDE1	186	Up	N			PMO013398	RPGF2	473	N	Y
PMO000738	CAPS1	186	N	N			PMO006402	CNOT6	472	N	Y
PMO004448	CP39A	186	N	N			PMO008732	BRWD3	471	N	Y
PMO004573	IF2B2	186	N	N			PMO012785	MIER1	470	N	Y
PMO010308	HS3S5	186	N	N			PMO004761	ICLN	467	N	Y
PMO016272	HBEGF	186	N	N			PMO008529	ATD3A	467	N	Y
PMO012188	TGFB3	185	N	N			PMO000859	MYCPP	465	N	Y
PMO003376	F206A	182	N	N			PMO007414	WWC3	465	N	Y
PMO005933	WAC	182	N	N			PMO001793	ARVC	463	N	Y
PMO007494	COPD	182	N	N			PMO015160	S40A1	463	N	Y
PMO013971	PIM3	182	Down	N			PMO003801	IDUA	462	N	Y
PMO002711	INT7	181	N	N			PMO001212	TTC28	460	N	Y
PMO007095	CDYL2	181	N	N			PMO006864	MCMBP	460	N	Y
PMO002524	EIF3E	180	N	N			PMO001394	PLD1	459	N	Y
PMO000410	K0556	179	N	N			PMO011979	GNA13	458	N	Y
PMO000459	MDR1	178	N	N			PMO007835	PHLB2	457	N	Y
PMO001601	DCNL5	177	N	N			PMO002732	CNST	454	N	Y
PMO010439	MET7A	176	Up	N			PMO005908	RPGF5	454	N	Y
PMO010555	ZN462	173	N	N			PMO012683	SYAC	454	N	Y
PMO012622	MAF	172	N	N			PMO008808	LRIG2	453	N	Y
PMO005791	ROA2	171	N	N			PMO012204	PRS6A	451	Down	Y
PMO007967	PRDM4	171	N	N			PMO010173	Z518B	446	N	Y
PMO007445	UNC50	169	N	N			PMO015121	RPN2	446	N	Y
PMO003321	PAX6	168	N	N			PMO012011	EXOC7	441	N	Y
PMO004294	ZFP91	168	N	N			PMO009817	AT7L1	440	N	Y
PMO005090	TRI41	168	N	N			PMO003652	ZC3HF	439	N	Y
PMO006376	GRPE2	168	N	N			PMO013883	TPC1	439	N	Y
PMO012010	SIA7B	168	N	N			PMO001280	HECD4	438	N	Y
PMO006668	FCF1	167	N	N			PMO002618	CSN4	435	N	Y
PMO002519	TBB5	166	N	N			PMO004845	PRS10	434	Down	Y
PMO005560	PTHD3	166	N	N			PMO002446	TSC1	434	N	Y
PMO009609	RNF43	166	N	N			PMO012565	NF1	429	N	Y
PMO009131	QKI	164	N	N			PMO003926	CLN8	428	N	Y
PMO015361	R3HC1	164	N	N			PMO013812	ENY2	428	N	Y
PMO000492	SSNA1	163	N	N			PMO007361	ZBT44	427	N	Y
PMO007285	COKA1	162	N	N			PMO001525	LATS2	426	N	Y
PMO015512	FGF5	162	N	N			PMO012153	SE1L1	426	N	Y
PMO007269	RBM38	160	N	N			PMO007916	AIMP1	420	N	Y
PMO009751	CDN1A	160	N	N			PMO006358	NSD1	417	N	Y
PMO014672	LAMB3	160	N	N			PMO003172	HDAC8	413	N	Y
PMO013785	PIEZ1	159	N	N			PMO003666	ITAV	413	N	Y
PMO006368	BOD1	158	N	N			PMO009511	OSBL5	413	N	Y
PMO013178	MTX3	158	N	N			PMO011698	FYV1	413	N	Y
PMO001908	ISCA1	157	N	N			PMO000880	RN111	411	N	Y
PMO001941	PGM5	157	N	N			PMO008126	SRBP2	409	N	Y
PMO011451	RL37A	157	N	N			PMO015708	PKD2	407	N	Y
PMO006725	SLIRP	155	N	N			PMO001719	ANKL2	403	N	Y
PMO001740	TRAD1	153	N	N			PMO007497	KMT2A	402	N	Y
PMO009270	ALG2	151	N	N			PMO013718	LYPA1	400	N	Y
PMO000070	BI2L1	148	N	N			PMO004469	KI13B	398	N	Y
PMO000591	RUSD3	142	N	N			PMO010997	JADE1	398	N	Y
PMO000599	DAG1	140	N	N			PMO009459	PRS7	389	N	Y
PMO012407	BPTF	140	N	N			PMO015200	LRC8B	385	N	Y
PMO011550	PLCD4	138	N	N			PMO006714	SUSD6	384	N	Y
PMO002964	SIM14	133	N	N			PMO014104	EIF3I	384	N	Y
PMO014934	NSD2	130	N	N			PMO004526	TSN18	383	N	Y
PMO012099	ARGI2	129	Down	N			PMO011573	KALRN	383	N	Y
PMO012308	MED31	128	N	N			PMO006633	CDAN1	382	N	Y
PMO013354	GOLP3	128	N	N			PMO002564	CLIC4	380	N	Y
PMO001626	TO4AA	128	Down	N			PMO000383	ERF3A	378	Down	Y
PMO000537	SELO	126	N	N			PMO003380	ZN407	374	N	Y
PMO000922	ROA0	125	N	N			PMO011899	COPB	369	Down	Y
PMO015281	FKB1B	125	N	N			PMO012216	NEK9	366	N	Y
PMO012605	DTX2	124	N	N			PMO005799	RPA43	364	N	Y
PMO012974	PKP2	122	N	N			PMO009633	TGBR3	364	N	Y
PMO009533	VWC2	119	N	N			PMO008780	ANS1A	363	N	Y
PMO013993	IFRD1	118	Down	N			PMO013685	KIF1B	361	N	Y
PMO004237	ZBT39	117	N	N			PMO008483	CSTN1	353	N	Y
PMO005048	GALT	117	N	N			PMO013613	TADBP	353	N	Y
PMO007655	CDK8	117	N	N			PMO005149	A13CA	351	N	Y
PMO011963	PPCT	117	N	N			PMO012205	IP3KA	351	N	Y
PMO006501	TMM43	116	Down	N			PMO000252	SMCR8	350	N	Y
PMO009322	CKAP2	114	N	N			PMO000762	HTF4	348	N	Y
PMO015875	CHST9	113	N	N			PMO007947	T184B	348	N	Y
PMO006366	KI20A	107	N	N			PMO004066	CD2AP	347	N	Y
PMO003986	MPI	104	N	N			PMO005262	NFX1	343	N	Y
PMO004053	SDC1	104	N	N			PMO000205	SMG1	340	N	Y
PMO008514	PHF13	102	N	N			PMO001320	PHC3	340	N	Y
PMO013425	MTMR7	102	N	N			PMO003329	HIPK3	339	N	Y
PMO002139	TNAP2	101	N	N			PMO011729	UBXN4	337	Down	Y
PMO006419	CAMLG	100	N	N			PMO013599	OSBP2	337	N	Y
PMO006815	RFIP2	98	N	N			PMO007070	DPOLZ	336	N	Y
PMO009978	EKI2	95	N	N			PMO002441	SETX	335	N	Y
PMO011863	TR61B	93	N	N			PMO006330	SQSTM	332	Down	Y
PMO007183	RFWD3	92	N	N			PMO003140	ZEP3	332	N	Y
PMO007829	ZN384	89	N	N			PMO003199	IST1	332	N	Y
PMO002703	RBSK	85	N	N			PMO007695	DIDO1	331	N	Y
PMO003657	F171B	85	N	N			PMO008034	CUL4B	329	N	Y
PMO006796	PCGF6	83	N	N			PMO000994	MK09	325	N	Y
PMO012100	PKHH1	83	N	N			PMO014649	BYST	325	N	Y
PMO014382	RM24	83	N	N			PMO009169	RPAB1	323	N	Y
PMO012744	AK1A1	82	N	N			PMO000349	E2AK1	322	N	Y
PMO008464	CRE2A	80	N	N			PMO012837	ACOT9	322	N	Y
PMO000566	NEB1	79	N	N			PMO007060	CDK19	321	N	Y
PMO015219	GRIN2	78	N	N			PMO004259	CTBL1	320	N	Y
PMO010580	ASB1	76	N	N			PMO013943	PLRG1	320	N	Y
PMO003399	CENPL	75	N	N			PMO010243	S4A4	319	N	Y
PMO014658	IP6K3	75	N	N			PMO006692	MPP5	318	N	Y
PMO009469	CA2D1	74	N	N			PMO008273	DEN4C	317	N	Y
PMO001371	ACATN	70	N	N			PMO009840	MKS1	316	N	Y
PMO004229	R3HD2	68	N	N			PMO006023	SYNE1	306	N	Y
PMO011957	ACSF2	67	N	N			PMO012074	ARFG2	304	N	Y
PMO007002	FAXC	66	N	N			PMO014711	TRPC1	302	N	Y
PMO006071	G137B	61	N	N			PMO012021	DGKE	299	N	Y
PMO000157	DRS7B	60	N	N			PMO014203	JARD2	299	N	Y
PMO006584	SLMAP	60	N	N			PMO000229	COG7	295	N	Y
PMO007767	CCD80	59	N	N			PMO003416	NGAP	293	N	Y
PMO012545	NCOR1	59	N	N			PMO001797	UBE3B	292	N	Y
PMO011600	GPR1	58	N	N			PMO003900	LAMC1	291	N	Y
PMO002019	VATA	57	N	N			PMO014044	NOTC1	290	N	Y
PMO004355	RGS2	57	N	N			PMO000083	IPIL2	288	N	Y
PMO011541	GTDC1	57	N	N			PMO006429	FNIP1	284	N	Y
PMO002031	GP162	45	N	N			PMO007818	RHG31	284	N	Y
PMO003316	DHCR7	44	N	N			PMO001665	ABL1	283	N	Y
PMO008543	UBXN6	40	N	N			PMO001375	RM47	279	N	Y
PMO011872	RSPO3	37	N	N			PMO010402	IKKA	279	N	Y
PMO003235	RSPH1	36	N	N			PMO012471	TRI25	279	N	Y
PMO001077	AVPI1	31	N	N			PMO013439	SPCS3	275	N	Y
PMO009221	RGS16	30	N	N			PMO011512	TYW5	274	N	Y
PMO010650	TM230	28	N	N			PMO006147	MTMRA	273	N	Y
PMO008976	ARL11	26	N	N			PMO015134	PP16B	273	N	Y
PMO013813	POP1	26	N	N			PMO008060	F199X	270	N	Y
PMO002924	SPCS	24	N	N			PMO000574	SP4	269	N	Y
PMO014695	RHOC	24	N	N			PMO000830	PDIA3	268	N	Y
PMO011887	FRMD6	22	N	N			PMO013634	NADK	268	N	Y
PMO009717	TR19L	20	N	N			PMO011543	ITA6	267	N	Y
PMO003530	CD2	19	N	N			PMO013247	WBP11	267	N	Y
PMO006475	SEM3F	18	N	N			PMO000324	CBP	266	N	Y
PMO011586	CB047	18	N	N			PMO011694	SP3	266	N	Y
PMO002985	RHG07	16	N	N			PMO003045	NBR1	265	N	Y
PMO002523	RA54B	15	N	N			PMO006881	EIF2A	265	N	Y
PMO007724	PMEPA	15	N	N			PMO014977	ZHX3	264	N	Y
PMO008025	PSD10	12	N	N			PMO004735	BICD2	261	N	Y
PMO009271	IFI6	11	N	N			PMO014266	CHPF2	259	Down	Y
PMO010490	AB17B	10	N	N			PMO002483	LRP12	259	N	Y
PMO011793	RAB32	9	N	N			PMO014960	SOGA1	259	N	Y
PMO009502	RINI	7	N	N			PMO015742	PCDGK	259	N	Y
PMO003601	ZDH13	3	N	N			PMO012595	RIP	258	N	Y
PMO003974	LIGO1	3	N	N			PMO008085	EP300	257	N	Y
PMO013431	MSMO1	2	N	N			PMO001655	LRC8A	256	N	Y
PMO001758	S15A4	1	N	N			PMO014888	RSCA1	256	N	Y
							PMO017012	SSU72	256	N	Y
							PMO015173	CALRL	255	N	Y
							PMO008064	NKRF	254	N	Y
							PMO008256	ZN366	254	N	Y
							PMO004528	EXT2	253	N	Y
							PMO011522	TF3C3	253	N	Y
							PMO008881	RAB14	251	Down	Y
							PMO007934	TOB2	251	N	Y
							PMO015412	TCPE	251	N	Y
							PMO004080	PKCB1	250	N	Y
							PMO008336	RGPA2	250	N	Y
							PMO008991	FND3A	250	N	Y
							PMO013479	GALT4	250	N	Y
							PMO003129	41	245	N	Y
							PMO007926	TCF20	245	N	Y
							PMO008982	THSD1	245	N	Y
							PMO003110	NOG2	244	N	Y
							PMO000367	TRRAP	243	N	Y
							PMO012466	DUS1L	241	N	Y
							PMO016379	CADH5	240	N	Y
							PMO012467	FAS	239	N	Y
							PMO009117	TJAP1	238	N	Y
							PMO007732	PREX1	237	N	Y
							PMO010033	DOCK9	237	N	Y
							PMO009004	DGKH	236	N	Y
							PMO003243	DYR1A	235	N	Y
							PMO006258	GALK2	235	N	Y
							PMO007869	CP2U1	233	N	Y
							PMO016148	MRC2	232	N	Y
							PMO006954	MYNN	231	N	Y
							PMO008886	PHLP	231	N	Y
							PMO014733	LSG1	230	Down	Y
							PMO003072	ORML3	230	N	Y
							PMO003631	TEAD1	230	N	Y
							PMO006340	MFAP3	230	N	Y
							PMO007908	LIN54	230	N	Y
							PMO010110	AT2B1	230	N	Y
							PMO009567	REEP3	229	N	Y
							PMO002542	TCEA3	228	N	Y
							PMO006561	TRNT1	228	N	Y
							PMO015072	CRTC1	227	N	Y
							PMO007134	NFAC3	226	N	Y
							PMO010246	BACH1	226	N	Y
							PMO006013	PHAR2	225	N	Y
							PMO007550	DDX6	225	N	Y
							PMO008500	RER1	225	N	Y
							PMO001403	AP2M1	224	N	Y
							PMO011417	CYBR1	224	N	Y
							PMO002355	STK26	223	N	Y
							PMO007733	TAF4	223	N	Y
							PMO003230	KLDC4	222	N	Y
							PMO003742	TANC2	222	N	Y
							PMO009107	SRTD2	222	N	Y
							PMO007650	AMOL1	221	N	Y
							PMO003585	ZFHX3	220	N	Y
							PMO010350	RL7L	220	N	Y
							PMO012731	VATO	220	N	Y
							PMO004730	F120A	219	N	Y
							PMO007400	IF2G	219	N	Y
							PMO007765	FA5	219	N	Y
							PMO009612	WBS22	218	N	Y
							PMO001059	RPP30	217	N	Y
							PMO004556	RHG39	217	N	Y
							PMO016137	STX8	217	N	Y
							PMO001270	ZDHC8	216	N	Y
							PMO010215	FAK1	216	N	Y
							PMO008334	UBP34	215	N	Y
							PMO008909	REXO4	215	N	Y
							PMO010277	RGRF2	215	N	Y
							PMO003265	TTC3	214	N	Y
							PMO006496	MGLL	214	N	Y
							PMO013713	PLAG1	214	N	Y
							PMO000095	MKL2	213	N	Y
							PMO000635	S61A1	213	N	Y
							PMO003464	OAZ1	213	N	Y
							PMO013750	RL7	213	N	Y
							PMO014161	SSRA	213	N	Y
							PMO002290	DICER	212	N	Y
							PMO006804	IPRI	212	N	Y
							PMO000376	XYLT1	211	N	Y
							PMO004884	BUB3	211	N	Y
							PMO004876	CLIP2	210	N	Y
							PMO012955	CL004	210	N	Y
							PMO016074	K1161	210	N	Y
							PMO001685	UBP20	208	N	Y
							PMO013307	RICTR	208	N	Y
							PMO014745	PP1R7	208	N	Y
							PMO000233	TNR6A	207	N	Y
							PMO000272	SDK1	207	N	Y
							PMO001272	PPM1F	207	N	Y
							PMO006434	KDM3B	207	N	Y
							PMO011874	LYST	207	N	Y
							PMO014084	SC16A	207	N	Y
							PMO014244	GFPT1	207	N	Y
							PMO015829	NOTC2	207	N	Y
							PMO008128	MILK1	206	N	Y
							PMO009350	FBX32	206	N	Y
							PMO010073	DJC16	206	N	Y
							PMO014520	M4K3	206	N	Y
							PMO003141	LUZP1	205	N	Y
							PMO003953	DDB1	205	N	Y
							PMO010279	ZFY16	205	N	Y
							PMO015852	AKAP2	205	N	Y
							PMO001807	SET1B	204	N	Y
							PMO003266	DOP2	203	N	Y
							PMO007013	AKIR2	203	N	Y
							PMO015241	RHBT1	203	N	Y
							PMO002430	CACP	202	N	Y
							PMO007058	CC50A	202	N	Y
							PMO007140	RBL2	202	N	Y
							PMO009340	TRPS1	202	N	Y
							PMO013080	GNPTA	202	N	Y
							PMO002774	MED24	201	N	Y
							PMO006720	MADD	201	N	Y
							PMO009134	RPAC1	201	N	Y
							PMO009959	JADE3	201	N	Y
							PMO014464	EGFR	201	N	Y
							PMO000160	TCPR1	200	N	Y
							PMO001268	GIT2	200	N	Y
							PMO001583	LNX2	200	N	Y
							PMO007017	MAOX	200	N	Y
							PMO009562	BICC1	200	N	Y
							PMO005881	IDI1	199	N	Y
							PMO012533	PHF12	199	N	Y
							PMO015433	MAT1	199	N	Y
							PMO000493	NRP1	198	N	Y
							PMO002530	RN19A	198	N	Y
							PMO005394	ITCH	198	N	Y
							PMO009145	BIRC6	198	N	Y
							PMO011488	ZN148	198	N	Y
							PMO009268	TEX10	197	Down	Y
							PMO014028	BRD1	197	N	Y
							PMO014174	DEK	197	N	Y
							PMO003320	QSER1	196	N	Y
							PMO005110	CAD11	196	N	Y
							PMO007238	ZBT46	196	N	Y
							PMO007844	APC10	196	N	Y
							PMO008168	TGS1	196	N	Y
							PMO009722	TIAM1	196	N	Y
							PMO000138	S14L5	195	Up	Y
							PMO000066	COX19	195	N	Y
							PMO002276	CLMN	195	N	Y
							PMO008191	CSPP1	195	N	Y
							PMO013078	HIPK2	195	N	Y
							PMO001619	FKB15	194	N	Y
							PMO008592	PTBP1	194	N	Y
							PMO010569	SYSC	194	N	Y
							PMO011900	FOXN2	194	N	Y
							PMO015184	LRC8C	194	N	Y
							PMO015413	ADCY2	194	N	Y
							PMO010261	SENP7	193	N	Y
							PMO010918	PPA5	193	N	Y
							PMO014948	STK4	193	N	Y
							PMO016394	SIM11	193	N	Y
							PMO001604	VGFR1	192	N	Y
							PMO001693	NELFB	192	N	Y
							PMO003619	EIF3M	192	N	Y
							PMO002054	UBP5	191	Down	Y
							PMO000659	MAGI1	191	N	Y
							PMO001486	ECHD2	191	N	Y
							PMO002983	CJ012	191	N	Y
							PMO006618	PIGH	191	N	Y
							PMO006962	HPS3	191	N	Y
							PMO008407	SPTB2	191	N	Y
							PMO011464	SNX4	191	N	Y
							PMO012292	AATF	191	N	Y
							PMO016178	ANM7	191	N	Y
							PMO003279	CAF1B	190	Down	Y
							PMO002522	PTPRM	190	N	Y
							PMO014892	MINT	190	N	Y
							PMO015803	FRM4A	190	N	Y
							PMO003866	F91A1	189	N	Y
							PMO008745	RHG20	189	N	Y
							PMO008968	COG3	189	N	Y
							PMO009309	TCTP	189	N	Y
							PMO010457	RNZ2	189	N	Y
							PMO012900	TGFA1	189	N	Y
							PMO000470	C1GLT	188	N	Y
							PMO008193	ZBT10	188	N	Y
							PMO011624	COBL1	188	N	Y
							PMO014431	SMD1	188	N	Y
							PMO001090	TM180	187	N	Y
							PMO004468	INT9	187	N	Y
							PMO011880	M3K5	187	N	Y
							PMO000266	ARC1A	186	N	N
							PMO001957	MPDZ	186	N	N
							PMO004337	UN5BB	186	N	N
							PMO004559	MSL2	186	N	N
							PMO008010	SNX12	186	N	N
							PMO015593	SYNJ1	186	N	N
							PMO000265	BUD31	185	N	N
							PMO005761	SNRK	185	N	N
							PMO008099	RPAB2	185	N	N
							PMO000262	MPRIP	184	N	N
							PMO003103	TPPC3	184	N	N
							PMO004261	RPR1B	183	N	N
							PMO009842	ZMIZ1	183	N	N
							PMO013590	CRKL	183	N	N
							PMO006480	UBP4	182	Down	N
							PMO004154	NSG1	182	N	N
							PMO009723	DPOD3	182	N	N
							PMO009841	TYW1	182	N	N
							PMO015671	SC24D	182	N	N
							PMO001233	VPS29	181	N	N
							PMO002312	SYNE3	181	N	N
							PMO009049	EPHA4	181	N	N
							PMO013216	ZDH17	181	N	N
							PMO006068	HDC	180	N	N
							PMO006276	MYO9A	180	N	N
							PMO007253	KIF3B	180	N	N
							PMO007828	GDAP2	180	N	N
							PMO010184	ASB8	180	N	N
							PMO012933	DUS16	180	N	N
							PMO013007	EPS8	180	N	N
							PMO000040	PEMT	179	N	N
							PMO001158	MYOF	179	N	N
							PMO003245	WDR4	179	N	N
							PMO006255	SERC4	179	N	N
							PMO006465	STIMA	179	N	N
							PMO006845	CUE2A	179	N	N
							PMO006866	PLCE1	179	N	N
							PMO007659	ZMYM2	179	N	N
							PMO013382	RS3A	179	N	N
							PMO011674	NOP58	178	N	N
							PMO012175	RAPSN	177	Down	N
							PMO008138	T11L2	177	N	N
							PMO010894	TMM47	177	N	N
							PMO013887	4ET	177	N	N
							PMO002366	DOC11	176	N	N
							PMO008416	MRCKA	176	N	N
							PMO010117	OTUD3	176	N	N
							PMO000228	UBP31	175	N	N
							PMO000360	MET22	175	N	N
							PMO005822	MRC1	175	N	N
							PMO006735	INO80	175	N	N
							PMO007519	SIK2	175	N	N
							PMO012591	TSR1	175	N	N
							PMO013510	UBP44	175	N	N
							PMO002072	VANG1	174	N	N
							PMO003663	MYO1B	174	N	N
							PMO003833	CLCC1	174	N	N
							PMO004062	RM19	174	N	N
							PMO010365	TTBK1	174	N	N
							PMO003344	DYH5	173	N	N
							PMO006833	ZDHC6	173	N	N
							PMO009154	HDGR2	173	N	N
							PMO014184	CASL	173	N	N
							PMO001674	TF3C4	172	N	N
							PMO008810	BRPF3	172	N	N
							PMO009631	ZN644	172	N	N
							PMO010157	GCP5	172	N	N
							PMO000676	PLXD1	171	N	N
							PMO000794	RU2A	171	N	N
							PMO002090	C170B	170	N	N
							PMO006521	HTD2	170	N	N
							PMO007557	STT3A	170	N	N
							PMO009569	IPMK	170	N	N
							PMO012684	ANM7	170	N	N
							PMO006006	TNAP3	169	N	N
							PMO011706	MGT5A	169	N	N
							PMO001729	K1671	168	N	N
							PMO002440	MED27	168	N	N
							PMO006969	KPCI	168	N	N
							PMO009061	MTX1	168	N	N
							PMO009741	RASN	168	N	N
							PMO000673	RAD18	167	Down	N
							PMO001344	DI3L2	167	N	N
							PMO006214	PIAS1	167	N	N
							PMO012808	KDM4A	167	N	N
							PMO014643	ANK1	167	N	N
							PMO016479	PO210	167	N	N
							PMO007569	UBE4A	166	Down	N
							PMO000168	FLII	166	N	N
							PMO008718	TUSC3	166	N	N
							PMO011393	ADA23	166	N	N
							PMO004121	U5S1	165	Down	N
							PMO000843	ABHD2	165	N	N
							PMO003659	MFSD6	165	N	N
							PMO013021	KDM5A	165	N	N
							PMO014427	TRNK1	165	N	N
							PMO016570	CRCM	165	N	N
							PMO002477	ZN706	164	N	N
							PMO004090	PPGB	164	N	N
							PMO009512	PTPRJ	164	N	N
							PMO014494	TPC10	164	N	N
							PMO002109	EMAL1	163	N	N
							PMO003369	ANKS6	162	N	N
							PMO004738	PTBP2	162	N	N
							PMO011394	EF1B	162	N	N
							PMO000991	CPEB4	161	N	N
							PMO002953	AGRA3	161	N	N
							PMO003343	S39A6	161	N	N
							PMO008896	SIN1	161	N	N
							PMO009920		161	N	N
							PMO014035	SURF2	161	N	N
							PMO014984	CLCN6	161	N	N
							PMO003034	EXC6B	160	N	N
							PMO006373	ADRB2	160	N	N
							PMO009667	CPT1A	160	N	N
							PMO013361	IL6RB	160	N	N
							PMO002330	FOXO4	159	N	N
							PMO010422	PIGO	159	N	N
							PMO012250	CRK	159	N	N
							PMO000688	H1X	158	N	N
							PMO001545	MAML2	158	N	N
							PMO013709	IMPA3	158	N	N
							PMO010286	KAD6	157	Down	N
							PMO007490	C2C2L	157	N	N
							PMO008735	CHM1B	157	N	N
							PMO011939	TRI47	157	N	N
							PMO001232	PPTC7	156	Up	N
							PMO013429	STOX2	156	N	N
							PMO015924	CPNE3	156	N	N
							PMO000144	TBC24	155	N	N
							PMO001289	VPP2	155	N	N
							PMO004434	MPRB	155	N	N
							PMO006418	GLT10	155	N	N
							PMO006437	HMGX3	155	N	N
							PMO006791	SLF2	155	N	N
							PMO010085	CC103	155	N	N
							PMO011531	ANR44	155	N	N
							PMO012642	FHOD1	155	N	N
							PMO013559	SMD3	155	N	N
							PMO013560	AA2AR	155	N	N
							PMO014473	ZBT21	155	N	N
							PMO012634	RBP10	154	Down	N
							PMO003990	TBD2B	154	N	N
							PMO010318	UD11	154	N	N
							PMO011025	RT34	154	N	N
							PMO012321	T120A	154	N	N
							PMO013845	CL049	154	N	N
							PMO010604	NAA20	153	N	N
							PMO013720	VATH	153	N	N
							PMO014359	AGO4	153	N	N
							PMO015399	TRIO	153	N	N
							PMO003361	SOCS6	152	N	N
							PMO004704	FRRS1	152	N	N
							PMO013626	DVL1	152	N	N
							PMO000479	F1711	151	N	N
							PMO009591	FKBP6	151	N	N
							PMO012753	BT3L4	151	N	N
							PMO013075	RASF8	151	N	N
							PMO003272	KDM6A	150	N	N
							PMO006837	ERCC6	150	N	N
							PMO009447	HSP7E	150	N	N
							PMO013831	PESC	149	Down	N
							PMO002419	SCMC2	149	N	N
							PMO003877	ZN281	149	N	N
							PMO006966	RUBIC	149	N	N
							PMO013596	BCR	149	N	N
							PMO013700	NCOA2	149	N	N
							PMO014082	TF3C5	149	N	N
							PMO003827	RO60	148	N	N
							PMO004336	SGPL1	148	N	N
							PMO008685	PGFRA	148	N	N
							PMO014763	PK3CB	148	N	N
							PMO015046	EF2	148	N	N
							PMO015416	GRB10	148	N	N
							PMO016391	SC5A3	148	N	N
							PMO000513	AHR	147	N	N
							PMO000695	FOXP1	147	N	N
							PMO004780	DGKD	147	N	N
							PMO008039	SEPT6	147	N	N
							PMO009662	RLA2	147	N	N
							PMO001084	OGA	146	N	N
							PMO008349	GRDN	146	N	N
							PMO011932	UBE2O	146	N	N
							PMO012128	DLL4	146	N	N
							PMO013632	CD11B	146	N	N
							PMO013892	CABIN	146	N	N
							PMO016144	PRS8	146	N	N
							PMO003512	YETS2	145	N	N
							PMO013026	F118A	145	N	N
							PMO014186	TBCD7	145	N	N
							PMO014379	DCST1	145	N	N
							PMO006694	AHSA1	144	N	N
							PMO007354	FLI1	144	N	N
							PMO012180	DPH6	144	N	N
							PMO014150	FNDC5	144	N	N
							PMO016266	SEM6A	144	N	N
							PMO002326	RHOG	143	N	N
							PMO012123	TYRO3	143	N	N
							PMO006925	IF4E2	142	Down	N
							PMO000517	FZD1	142	N	N
							PMO012481	TBCD	142	N	N
							PMO013651	PRDM2	142	N	N
							PMO014172	KI13A	142	N	N
							PMO015540	SUV3	142	N	N
							PMO016073	F219A	142	N	N
							PMO002689	RD3	141	N	N
							PMO006431	PANK3	141	N	N
							PMO006573	MITF	141	N	N
							PMO006921	ALG3	141	N	N
							PMO007747	PP4R1	141	N	N
							PMO010069	EMC1	141	N	N
							PMO000322	MGRN1	140	N	N
							PMO001889	MYO6	140	N	N
							PMO004350	GDC	140	N	N
							PMO007363	SORL	140	N	N
							PMO007440	CNO11	140	N	N
							PMO008746	LAS1L	140	N	N
							PMO013183	MAST4	140	N	N
							PMO013982	CPED1	140	N	N
							PMO001947	NSA2	139	N	N
							PMO002171	CSCL2	139	N	N
							PMO006494	GATA2	139	N	N
							PMO007945	DDX17	139	N	N
							PMO010095	NMT1	139	N	N
							PMO000380	PDIA2	138	N	N
							PMO002424	DYN1	138	N	N
							PMO002472	RL30	138	N	N
							PMO006834	HS12A	138	N	N
							PMO012377	TEN1L	138	N	N
							PMO001507	EPS15	137	N	N
							PMO006751	ANTR1	137	N	N
							PMO006806	SPF30	137	N	N
							PMO007159	CFDP1	137	N	N
							PMO000054	TNC18	136	N	N
							PMO000112	CG026	136	N	N
							PMO003669	KAL1L	136	N	N
							PMO003962	TM258	136	N	N
							PMO011482	ZEB2	136	N	N
							PMO015110	SPTC1	135	N	N
							PMO015528	NAAA	135	N	N
							PMO000059	GNA12	134	N	N
							PMO004398	SPF45	134	N	N
							PMO006156	ADA10	134	N	N
							PMO008263	RIC1	134	N	N
							PMO012375	GALR2	134	N	N
							PMO013177	LAP2	134	N	N
							PMO014041	CO5A1	134	N	N
							PMO003886	SMG7	133	N	N
							PMO006067	FBX30	133	N	N
							PMO006305	SEPT8	133	N	N
							PMO010284	ZCHC9	133	N	N
							PMO013859	PR14L	133	N	N
							PMO011815	MYCT1	132	N	N
							PMO011906	PKHG1	132	N	N
							PMO013485	TMCC3	132	N	N
							PMO007991	CBX7	131	N	N
							PMO008199	CHCH7	131	N	N
							PMO009197	ABL2	131	N	N
							PMO009367	TMM65	131	N	N
							PMO010168	AFAP1	131	N	N
							PMO013773	DCA13	131	N	N
							PMO000633	RAB7A	130	N	N
							PMO001548	CWC15	130	N	N
							PMO008436	CTTB2	130	N	N
							PMO012656	AMFR	130	N	N
							PMO002228	DIEXF	129	N	N
							PMO002570	MFR1L	129	N	N
							PMO002702	SOCS5	129	N	N
							PMO006301	NUDC2	129	N	N
							PMO009209	MET18	129	N	N
							PMO010361	CNPY3	129	N	N
							PMO015403	PAPD7	129	N	N
							PMO016553	PDE3A	129	N	N
							PMO014734	AGFG1	128	N	N
							PMO002720	EMAL4	127	Up	N
							PMO000711	DUS7	127	N	N
							PMO000952	NOP16	127	N	N
							PMO003658	NAB1	127	N	N
							PMO006506	MTMRE	127	N	N
							PMO010003	GOGB1	127	N	N
							PMO011491	CREB1	127	N	N
							PMO000053	FXL18	126	N	N
							PMO003018	CT194	126	N	N
							PMO005824	MRC1	126	N	N
							PMO011830	PPR21	126	N	N
							PMO000074	UBP42	125	N	N
							PMO001091	SUFU	125	N	N
							PMO009850	SC24C	125	N	N
							PMO009880	RFX2	125	N	N
							PMO012762	LRC42	125	N	N
							PMO014765	COPB2	125	N	N
							PMO008089	TNR6B	124	N	N
							PMO009655	RM23	124	N	N
							PMO013159	CDK7	124	N	N
							PMO015074	DAPK3	124	N	N
							PMO011590	BZW1	123	Down	N
							PMO000836	CGNL1	123	N	N
							PMO001662	HMCN2	123	N	N
							PMO004648	NU160	123	N	N
							PMO005894	AF10	123	N	N
							PMO007737	UB2V1	123	N	N
							PMO011901	MSH6	123	N	N
							PMO012477	NOTUM	123	N	N
							PMO013076	ST38L	123	N	N
							PMO013448	FNIP2	123	N	N
							PMO013481	BTG1	122	Down	N
							PMO002628	LTOR3	122	N	N
							PMO003467	LMNB2	122	N	N
							PMO004881	SPNS2	122	N	N
							PMO009802	MYCB2	122	N	N
							PMO007005	BACH2	121	N	N
							PMO008527	CASZ1	121	N	N
							PMO011597	PKHM3	121	N	N
							PMO016129	SIL1	121	N	N
							PMO000674	SEC13	120	Down	N
							PMO000720	EOGT	120	N	N
							PMO007822	FAAH	119	N	N
							PMO008053	MAMD1	119	N	N
							PMO003487	ILKAP	118	N	N
							PMO003864	MED30	118	N	N
							PMO004500	ARNT	118	N	N
							PMO007671	SPAT2	118	N	N
							PMO015435	JAG2	118	N	N
							PMO015687	PCD16	118	N	N
							PMO014040	RXRA	117	Down	N
							PMO006468	GL8D1	117	Down	N
							PMO006035	VNN2	117	Down	N
							PMO001684	DPP2	117	N	N
							PMO001859	F135A	117	N	N
							PMO004767	INT4	117	N	N
							PMO008326	TCPB	117	N	N
							PMO008655	ENOX2	117	N	N
							PMO010518	MA2A1	117	N	N
							PMO012328	INT2	117	N	N
							PMO010135	THIO	116	Down	N
							PMO007963	RTCB	116	Down	N
							PMO000432	METL6	116	Down	N
							PMO004017	TDG	116	N	N
							PMO012049	NDK	116	N	N
							PMO012439	P5CR2	116	N	N
							PMO016967	FAT4	116	N	N
							PMO010238	SAS10	115	Down	N
							PMO000883	KCRU	115	N	N
							PMO002249	EXOC5	115	N	N
							PMO004414	RHAG	115	N	N
							PMO004748	ZNT7	115	N	N
							PMO011538	MYLK	115	N	N
							PMO014982	MFN2	115	N	N
							PMO016193	VGLL4	115	N	N
							PMO001286	DENR	114	N	N
							PMO002092	INF2	114	N	N
							PMO004872	D19L3	114	N	N
							PMO005154	UQCC1	114	N	N
							PMO008908	SURF1	114	N	N
							PMO009349	ZHX1	114	N	N
							PMO009573	TSN14	114	N	N
							PMO012402	SAM9L	114	N	N
							PMO015422	C1TC	114	N	N
							PMO016362	INT12	114	N	N
							PMO002807	AT11C	113	N	N
							PMO015736	RAD17	113	N	N
							PMO001639	F102A	112	N	N
							PMO001709	IDD	112	N	N
							PMO003901	F102B	112	N	N
							PMO007430	GCC2	112	N	N
							PMO000626	WNT5A	111	N	N
							PMO006386	TTC1	111	N	N
							PMO007304	IFT46	111	N	N
							PMO009543	SNR48	111	N	N
							PMO003355	TSH1	110	N	N
							PMO005173	GLYR1	110	N	N
							PMO007001	COQ3	110	N	N
							PMO013847	GTR11	110	N	N
							PMO014293	M3K3	110	N	N
							PMO015387	AF17	110	N	N
							PMO001180	NFKB2	109	Down	N
							PMO001669	PRC2B	109	N	N
							PMO002301	CNIH1	109	N	N
							PMO007778	LRC58	109	N	N
							PMO012190	RGPA1	109	N	N
							PMO016104	EMSY	109	N	N
							PMO010426	TERA	108	Down	N
							PMO000304	RL1D1	108	N	N
							PMO004779	A16L1	108	N	N
							PMO009507	PP6R3	108	N	N
							PMO010120	MIC10	108	N	N
							PMO013477	DUS6	108	N	N
							PMO015050	PGPI	108	N	N
							PMO002371	NCBP2	107	N	N
							PMO006571	SETD5	107	N	N
							PMO007372	TECTA	107	N	N
							PMO013534	MD13L	107	N	N
							PMO015155	NCKP1	107	N	N
							PMO016019	BAP29	106	Down	N
							PMO010522	DDX47	106	N	N
							PMO012066	XYLT2	106	N	N
							PMO014542	YIPF3	106	N	N
							PMO009121	VPS54	105	Down	N
							PMO003121	XKR8	105	N	N
							PMO003264	USP9X	105	N	N
							PMO011717	NEB1	105	N	N
							PMO014050	CI069	105	N	N
							PMO004529	PRR5L	104	Down	N
							PMO003809	NEK7	104	N	N
							PMO007668	SULF2	104	N	N
							PMO007722	PLAL2	104	N	N
							PMO010093	MYO1D	104	N	N
							PMO011873	STXB5	104	N	N
							PMO015437	PCX4	104	N	N
							PMO015631	MIB1	104	N	N
							PMO000319	CLCN7	103	Down	N
							PMO001263	CL065	103	N	N
							PMO009375	SIA4A	103	N	N
							PMO014192	FA8A1	103	N	N
							PMO001817	RPF2	102	N	N
							PMO010842	DCA10	102	N	N
							PMO001970	PTC1	101	N	N
							PMO003020	N4BP3	101	N	N
							PMO005324	ICE1	101	N	N
							PMO008977	TRI13	101	N	N
							PMO009713	ATS1	101	N	N
							PMO011466	PAR14	101	N	N
							PMO015999	HUWE1	101	N	N
							PMO004194	ARHGI	100	N	N
							PMO012253	WDR81	100	N	N
							PMO014231	DPOD2	100	N	N
							PMO014324	IDLC	100	N	N
							PMO001000	CCNG1	99	N	N
							PMO001606	MAML2	99	N	N
							PMO006115	SRAC1	99	N	N
							PMO009566	NRBF2	99	N	N
							PMO013786	APCD1	99	N	N
							PMO014507	BCOR	99	N	N
							PMO002458	TRAF2	98	N	N
							PMO005109	DC1L2	98	N	N
							PMO006229	IQGA1	98	N	N
							PMO006237	DET1	98	N	N
							PMO009227	CGBP1	98	N	N
							PMO016465	AP1M2	98	N	N
							PMO000010	ACPM	97	N	N
							PMO000235	LCMT1	97	N	N
							PMO002834	ZN711	97	N	N
							PMO005946	THS7A	97	N	N
							PMO013260	TMTC2	97	N	N
							PMO001875	FOXO3	96	N	N
							PMO002217	NDUF7	96	N	N
							PMO007182	SC6A2	96	N	N
							PMO010351	UBP53	96	N	N
							PMO002789	AASD1	95	N	N
							PMO006591	BRPF1	95	N	N
							PMO007103	RPB3	95	N	N
							PMO011921	WIPI3	95	N	N
							PMO008115	PWP1	94	N	N
							PMO009140	NAC1	94	N	N
							PMO012927	B4GN3	94	N	N
							PMO016088	GPN1	94	N	N
							PMO000381	GID4	93	Down	N
							PMO005179	TET2	93	N	N
							PMO001248	TMED2	92	N	N
							PMO003300	MET15	92	N	N
							PMO007804	C1R	92	N	N
							PMO003082	DHX8	91	N	N
							PMO007504	SIK3	91	N	N
							PMO014580	DCTN1	91	N	N
							PMO004184	MYO9B	90	N	N
							PMO006297	RED	90	N	N
							PMO007424	DCNL2	90	N	N
							PMO008456	AASS	90	N	N
							PMO010865	KCJ10	90	N	N
							PMO011839	RS12	90	N	N
							PMO013039	K1549	90	N	N
							PMO014191	SIR5	90	N	N
							PMO006252	DUT	89	N	N
							PMO008779	URFB1	89	N	N
							PMO013574	RNF10	89	N	N
							PMO000174	PDILT	88	N	N
							PMO000637	ABTB1	88	N	N
							PMO001562	PCF11	88	N	N
							PMO009351	MTSS1	88	N	N
							PMO009973	PR15B	88	N	N
							PMO013257	APAF	88	N	N
							PMO014420	CG025	88	N	N
							PMO000289	ERD22	87	N	N
							PMO002211	MEMO1	87	N	N
							PMO002480	UBR5	87	N	N
							PMO002696	BATF3	87	N	N
							PMO002971	APBB2	87	N	N
							PMO014253	SLD5	87	N	N
							PMO000890	WDR93	86	N	N
							PMO013987	ST7	86	N	N
							PMO016286	RM01	86	N	N
							PMO000206	PIGQ	85	N	N
							PMO000299	MRP1	85	N	N
							PMO000569	AT2C1	85	N	N
							PMO001143	ADDG	85	N	N
							PMO002623	PIGY	85	N	N
							PMO007515	CK057	85	N	N
							PMO008196	ZFHX4	85	N	N
							PMO011883	STON1	85	N	N
							PMO012449		85	N	N
							PMO000669	PZRN3	84	N	N
							PMO006154	MYO1E	84	N	N
							PMO007472	NHS	84	N	N
							PMO008244	DOCK8	84	N	N
							PMO013592	DDX54	84	N	N
							PMO001345	PSMD1	83	Down	N
							PMO014827	DGLA	83	N	N
							PMO001312	NMD3	82	N	N
							PMO003201	PSMD7	82	N	N
							PMO003546	IGSF3	82	N	N
							PMO009615	WBS27	82	N	N
							PMO009733	EIF2D	82	N	N
							PMO000795	PCSK6	81	N	N
							PMO001781	NCOR2	81	N	N
							PMO009106	TMM17	81	N	N
							PMO014524	RT05	81	N	N
							PMO014779	WDR33	81	N	N
							PMO015859	MTG1	81	N	N
							PMO009945	TRM5	80	Down	N
							PMO007177	MT1	80	Down	N
							PMO000192	TELO2	80	N	N
							PMO007185	PLCG2	80	N	N
							PMO007187	VA0D1	80	N	N
							PMO007214	VAPB	80	N	N
							PMO008474	CAPS2	80	N	N
							PMO009597	MTMR4	80	N	N
							PMO009828	CLD4	80	N	N
							PMO014947	1433B	80	N	N
							PMO016235	ACS2L	80	N	N
							PMO001449	MYSM1	79	N	N
							PMO001782	EI2BA	79	N	N
							PMO004214	PTSS2	79	N	N
							PMO006515	SYQ	79	N	N
							PMO007629	HIKES	79	N	N
							PMO011527	ITA4	79	N	N
							PMO013368	PDZD2	79	N	N
							PMO016273	NRG2	79	N	N
							PMO000805	VWA9	78	N	N
							PMO001025	BRD8	78	N	N
							PMO001600	TRPC6	78	N	N
							PMO002390	ABCA2	78	N	N
							PMO002911	ATP9B	78	N	N
							PMO003150	ALG13	78	N	N
							PMO007258	GID8	78	N	N
							PMO008972	RB	78	N	N
							PMO010141	SVEP1	78	N	N
							PMO013684	PK3CD	78	N	N
							PMO014358	PUM1	78	N	N
							PMO015263	PSA4	78	N	N
							PMO016041	GTR3	78	N	N
							PMO010678	ZCHC7	77	Down	N
							PMO000838	PAR16	77	N	N
							PMO007933	PHF5A	77	N	N
							PMO009047	TRIPC	77	N	N
							PMO014435	EXOS7	77	N	N
							PMO015396	FBXL7	77	N	N
							PMO000520	NR1D2	76	N	N
							PMO000767	DMXL2	76	N	N
							PMO001772	HEP2	76	N	N
							PMO003348	INVS	76	N	N
							PMO009080	CA043	76	N	N
							PMO009909	RPC1	76	N	N
							PMO002220	NADAP	75	N	N
							PMO003352	LR16A	75	N	N
							PMO005088	CCNI	75	N	N
							PMO008499		75	N	N
							PMO014228	NUDC3	75	N	N
							PMO016035	SPG20	75	N	N
							PMO016111	RUSC2	75	N	N
							PMO002468	MTG8	74	N	N
							PMO003403	GORAB	74	N	N
							PMO004587	FOXJ2	74	N	N
							PMO009064	SWET1	74	N	N
							PMO012710	MTSSL	74	N	N
							PMO012909	KPB2	74	N	N
							PMO013455	GNS	74	N	N
							PMO014208	TGFR1	74	N	N
							PMO006831	SPD2A	73	N	N
							PMO012256	DPH1	73	N	N
							PMO012312	VMP1	73	N	N
							PMO013652	ADCL4	73	N	N
							PMO013676	TMM52	73	N	N
							PMO014220	GP124	73	N	N
							PMO014485	ERG	73	N	N
							PMO016190	GNA1	73	N	N
							PMO001577	GAB2	72	N	N
							PMO003807	GA45G	72	N	N
							PMO004894	C2CD5	72	N	N
							PMO010543	CE120	72	N	N
							PMO003735	ASAP2	71	N	N
							PMO013170	RAI14	71	N	N
							PMO016176	MCR	71	N	N
							PMO001841	CD109	70	N	N
							PMO007997	MKL1	70	N	N
							PMO009125	GPT11	70	N	N
							PMO012487	PDIA1	70	N	N
							PMO002976	LCORL	69	N	N
							PMO003992	HERC1	69	N	N
							PMO009700	P5CS	69	N	N
							PMO012539	SC6A4	69	N	N
							PMO012569	CCD92	69	N	N
							PMO012590	AP2B1	69	N	N
							PMO015423	SYNE2	69	N	N
							PMO002592	NUDC	68	N	N
							PMO007543	APLP2	68	N	N
							PMO008885	RBM18	68	N	N
							PMO013765	KCNS2	68	N	N
							PMO002464	VIR	67	N	N
							PMO004149	TFG	67	N	N
							PMO004952	PPIL4	67	N	N
							PMO009373	TRPS1	67	N	N
							PMO011894	TOM20	67	N	N
							PMO013516	CDK17	67	N	N
							PMO015567	TBD2A	67	N	N
							PMO002498	SMHD1	66	N	N
							PMO002567	MACOI	66	N	N
							PMO008208	LYN	66	N	N
							PMO014533	PNO1	65	Down	N
							PMO000063	SNX8	65	N	N
							PMO001491	DNJB4	65	N	N
							PMO002191	SRTD4	65	N	N
							PMO002695	ANGE2	65	N	N
							PMO008584	PTPRS	65	N	N
							PMO006699	FA98B	64	N	N
							PMO007006	MDN1	64	N	N
							PMO007429	RBP2	64	N	N
							PMO007987	MYH9	64	N	N
							PMO000808	RL4	63	N	N
							PMO000835	MYZAP	63	N	N
							PMO001805	ULK1	63	N	N
							PMO002222	CE170	63	N	N
							PMO007716	PSMF1	63	N	N
							PMO009869	ENL	63	N	N
							PMO014503	MED14	63	N	N
							PMO004546	RBL1	62	N	N
							PMO004602	ATF1	62	N	N
							PMO013184	TLN1	62	N	N
							PMO011438	DNJB2	61	N	N
							PMO004167	TRM44	60	Down	N
							PMO003629	ANM3	60	N	N
							PMO006046	FBX11	60	N	N
							PMO006314	SC24A	60	N	N
							PMO009952	RGN	60	N	N
							PMO005787	HXA5	59	N	N
							PMO007344	THYN1	59	N	N
							PMO009232	PO2F1	59	N	N
							PMO012269	ABR	59	N	N
							PMO012855	LAMP1	59	N	N
							PMO015976	FMNL2	59	N	N
							PMO000081	TMC7	58	Up	N
							PMO013973	GCP6	58	Up	N
							PMO000684	HSFY1	58	N	N
							PMO000986	FXDC2	58	N	N
							PMO001760	CDKA1	58	N	N
							PMO001880	PHF3	58	N	N
							PMO003260	TMG1	58	N	N
							PMO006582	PB1	58	N	N
							PMO008425	TRABD	58	N	N
							PMO011385	PPIL3	58	N	N
							PMO011618	ACHA	58	N	N
							PMO014188	TPMT	58	N	N
							PMO000087	RS15A	57	N	N
							PMO000391	CP072	57	N	N
							PMO001695	POMT1	57	N	N
							PMO007736	ADNP	57	N	N
							PMO010037	MT21C	57	N	N
							PMO010799	PP1RA	57	N	N
							PMO012585	PCFT	57	N	N
							PMO012865	LONF2	57	N	N
							PMO013367	TRI23	57	N	N
							PMO013707	TTPA	57	N	N
							PMO014164	MCA3	57	N	N
							PMO015478	KLHL8	56	Down	N
							PMO010976	FRIH	56	Down	N
							PMO002093	KI26A	56	N	N
							PMO010178	STX18	56	N	N
							PMO013795	YES	56	N	N
							PMO008149	RAB2A	55	Down	N
							PMO000366	ANKS3	55	N	N
							PMO000870	TMOD3	55	N	N
							PMO006400	CTBP2	55	N	N
							PMO008396	CC85A	55	N	N
							PMO010731	MEG10	55	N	N
							PMO011856	TUB	55	N	N
							PMO012770	HOOK1	55	N	N
							PMO013113	APH1A	54	Down	N
							PMO000678	NR2C2	54	N	N
							PMO000941	MED7	54	N	N
							PMO001067	Z518A	54	N	N
							PMO002038	C1S	54	N	N
							PMO002335	CX04A	54	N	N
							PMO008803	CT2NL	54	N	N
							PMO012890	TMCO3	54	N	N
							PMO013744	CAH8	54	N	N
							PMO003816	NIBAN	53	N	N
							PMO003856	EFR3A	53	N	N
							PMO006247	FMT	53	N	N
							PMO006592	ABHEB	53	N	N
							PMO010211	AGO2	53	N	N
							PMO012730	IPO13	53	N	N
							PMO003817	TRM1L	52	Down	N
							PMO001816	NAGT1	52	N	N
							PMO005961	SMAP	52	N	N
							PMO012329	PRP22	52	N	N
							PMO001006	RNF44	51	N	N
							PMO007935	F10A1	51	N	N
							PMO011775	RHOU	51	N	N
							PMO016036	TRPC4	51	N	N
							PMO016045	RIMKB	51	N	N
							PMO000719	PARP3	50	N	N
							PMO002793	ACLY	50	N	N
							PMO004868	R9BP	50	N	N
							PMO006335	TCOF	50	N	N
							PMO006372	NEU1B	50	N	N
							PMO011656	TSN	50	N	N
							PMO000661	LRIG1	49	N	N
							PMO007347	ATS8	49	N	N
							PMO009574	EXOS3	49	N	N
							PMO005012	NOL6	48	Down	N
							PMO002575	CNKR1	48	N	N
							PMO003745	M3K3	48	N	N
							PMO003826	SCMC1	48	N	N
							PMO005107	CKLF4	48	N	N
							PMO006271	AP4E1	48	N	N
							PMO008325	CUL9	48	N	N
							PMO008329	PUS10	48	N	N
							PMO008961	FASTK	48	N	N
							PMO012633	CENPT	48	N	N
							PMO014715	RM44	48	N	N
							PMO001819	DCAM	47	N	N
							PMO001986	POLK	47	N	N
							PMO004238	BI1	47	N	N
							PMO004431	EF1D	47	N	N
							PMO004487	CWC25	47	N	N
							PMO008319	JAG1	47	N	N
							PMO008868	GNDS	47	N	N
							PMO012306	TAOK1	47	N	N
							PMO012734	DMAP1	47	N	N
							PMO013662	NOC2L	47	N	N
							PMO015565	CI072	47	N	N
							PMO016147	METL2	47	N	N
							PMO001003	KC1A	46	Down	N
							PMO001196	RM40	46	N	N
							PMO004185	INSR	46	N	N
							PMO005207	TM50B	46	N	N
							PMO008075	SEHL2	46	N	N
							PMO008207	CHD7	46	N	N
							PMO008590	HMHA1	46	N	N
							PMO009998	P2R3A	46	N	N
							PMO010036	KDEL1	46	N	N
							PMO010295	SEN2	46	N	N
							PMO012606	INP5K	46	N	N
							PMO014638	DBNL	46	N	N
							PMO016156	SHIP2	46	N	N
							PMO016205	ZMAT2	46	N	N
							PMO002232	DAAM2	45	N	N
							PMO002627	CJ071	45	N	N
							PMO003175	RS4	45	N	N
							PMO008495	TS1R3	45	N	N
							PMO013470	OSBL8	45	N	N
							PMO013501	PGS2	45	N	N
							PMO013558	NSMA3	45	N	N
							PMO013583	RBM19	45	N	N
							PMO000359		44	N	N
							PMO002594	AHDC1	44	N	N
							PMO003521	EPHA3	44	N	N
							PMO003675	PACN2	44	N	N
							PMO004490	PI42B	44	N	N
							PMO011456	ADCY5	44	N	N
							PMO012514	NCBP3	44	N	N
							PMO000350	RPC5	43	N	N
							PMO000361	CP045	43	N	N
							PMO002065	AT1A1	43	N	N
							PMO004042	DDX23	43	N	N
							PMO005300	RBM12	43	N	N
							PMO005877	SKT	43	N	N
							PMO008476	ANO6	43	N	N
							PMO012028	HGS	43	N	N
							PMO012115	HAUS2	43	N	N
							PMO014714	ZBT38	42	Up	N
							PMO001835	PRS35	42	N	N
							PMO007324	HINFP	42	N	N
							PMO001181	LDB1	41	N	N
							PMO001215	TFP11	41	N	N
							PMO001461	DIRA2	41	N	N
							PMO003597	PARVA	41	N	N
							PMO004064	FA49A	41	N	N
							PMO014720	AT133	41	N	N
							PMO016587	EDNRA	41	N	N
							PMO002170	AKT3	40	N	N
							PMO004130	TBC23	40	N	N
							PMO005142	PTAR1	40	N	N
							PMO006880	T22D2	40	N	N
							PMO007425	RASA3	40	N	N
							PMO010471	FNTB	40	N	N
							PMO011789	TAB2	40	N	N
							PMO015828	SC22B	40	N	N
							PMO002552		39	N	N
							PMO013550	MERL	39	N	N
							PMO007662	TM135	38	Up	N
							PMO003213	ANR11	38	N	N
							PMO014058	RBGP1	38	N	N
							PMO016203	ANKH1	38	N	N
							PMO012940	CHPT1	37	Down	N
							PMO001017	AFF4	37	N	N
							PMO002138	TCPR2	37	N	N
							PMO004113	PSD11	37	N	N
							PMO004904	PPM1G	37	N	N
							PMO008225	ATL1	37	N	N
							PMO009712	P2RY2	37	N	N
							PMO009819	S26A5	37	N	N
							PMO013224	TMTC3	37	N	N
							PMO013794	COL12	37	N	N
							PMO015230	KGP1	37	N	N
							PMO015425	HIF1A	37	N	N
							PMO016460	VIP2	37	N	N
							PMO004016	HCFC2	36	N	N
							PMO006507	OGG1	36	N	N
							PMO012195	LTBP2	36	N	N
							PMO013046	MKRN1	36	N	N
							PMO006170	GLDN	35	N	N
							PMO012896	MXRA5	35	N	N
							PMO014712	AT1B3	35	N	N
							PMO000535	EPC1	34	N	N
							PMO002677	ZBT18	34	N	N
							PMO004156	WFS1	34	N	N
							PMO006212	MP2K5	34	N	N
							PMO007375	ESAM	34	N	N
							PMO001195	MK01	33	N	N
							PMO002854	SL9A6	33	N	N
							PMO003271	CBS	33	N	N
							PMO004375	FMO5	33	N	N
							PMO007444	LIPT	33	N	N
							PMO008480	IMP2L	33	N	N
							PMO008639	VAMP7	33	N	N
							PMO009715	SPCS2	33	N	N
							PMO010767	H11R	33	N	N
							PMO012871	COA5	33	N	N
							PMO003071	PSMD3	32	Down	N
							PMO000114	UBAD1	32	Down	N
							PMO000578	KINH	32	N	N
							PMO001748	APC7	32	N	N
							PMO005760	RL14	32	N	N
							PMO013175	ZSWM6	32	N	N
							PMO016344	KIRR1	32	N	N
							PMO006323	SMAD5	31	N	N
							PMO006513	SC6A8	31	N	N
							PMO009411	SPON2	31	N	N
							PMO009572	ZN365	31	N	N
							PMO015176	STAT1	31	N	N
							PMO001250	TF2H3	30	N	N
							PMO006342	LARP1	30	N	N
							PMO007420	SYCM	30	N	N
							PMO007596	RT63	30	N	N
							PMO011457	ADCY5	30	N	N
							PMO012183	FBX33	30	N	N
							PMO000031	CAC1H	29	N	N
							PMO001715	YDJC	29	N	N
							PMO001831	ZN292	29	N	N
							PMO001842	MTO1	29	N	N
							PMO000364	NDUBA	28	N	N
							PMO001761	MPP9	28	N	N
							PMO007078	IBTK	28	N	N
							PMO008768	CCND3	28	N	N
							PMO012341	NEK8	28	N	N
							PMO014665	RL10A	28	N	N
							PMO007132	S7A6O	27	Down	N
							PMO007759	DCBD2	27	N	N
							PMO012878	TPPC2	27	N	N
							PMO014597	PCGF1	27	N	N
							PMO001301	WWTR1	26	N	N
							PMO001620	RL12	26	N	N
							PMO002309	BTBD7	26	N	N
							PMO003031	S4A11	26	N	N
							PMO003674	NB5R3	26	N	N
							PMO007555	ZPR1	26	N	N
							PMO010367	TTL	26	N	N
							PMO010665	CISD2	26	N	N
							PMO010743	GABPA	26	N	N
							PMO011700	RBMS1	26	N	N
							PMO012548	EMC6	26	N	N
							PMO013017	VATE1	26	N	N
							PMO015715	F262	26	N	N
							PMO010878	S35F6	25	Down	N
							PMO000974	PWP2A	25	N	N
							PMO002073	NEUM	25	N	N
							PMO002918	CTDP1	25	N	N
							PMO008523	SKI	25	N	N
							PMO009475	MPPB	25	N	N
							PMO012969	MTPN	25	N	N
							PMO013840	WSB2	25	N	N
							PMO002103	WDR20	24	N	N
							PMO004027	KMT2D	24	N	N
							PMO007941	DNAL4	24	N	N
							PMO008943	CXG1	24	N	N
							PMO011865	UST	24	N	N
							PMO011869	NCOA7	24	N	N
							PMO014160	LYRM4	24	N	N
							PMO014401	AT8B2	24	N	N
							PMO015018	ELL	24	N	N
							PMO000522	SNX10	23	N	N
							PMO001317	GOLI4	23	N	N
							PMO003837	PTPRC	23	N	N
							PMO006887	GUAA	23	N	N
							PMO012908	CO4A2	23	N	N
							PMO013345	LIFR	23	N	N
							PMO010121	LAAT1	22	Down	N
							PMO004308	LMA2L	22	N	N
							PMO011536	SMAL1	22	N	N
							PMO013693	PEX2	22	N	N
							PMO015531	GRSF1	22	N	N
							PMO016472	GAREM	22	N	N
							PMO003802	FNTA	21	N	N
							PMO006693	7B2	21	N	N
							PMO008820	UBP49	21	N	N
							PMO012960	ASUN	21	N	N
							PMO013412	NEIL3	21	N	N
							PMO013934	CTR2	21	N	N
							PMO014042	PPR26	21	N	N
							PMO000505	CSRN1	20	N	N
							PMO001778	CHFR	20	N	N
							PMO003608	AL14E	20	N	N
							PMO005249	PSB4	20	N	N
							PMO006446	NDST1	20	N	N
							PMO007317	ZW10	20	N	N
							PMO007433	NCK2	20	N	N
							PMO009958	STAG2	20	N	N
							PMO009972	P3C2B	20	N	N
							PMO012795	UBP33	20	N	N
							PMO013421	SNX25	20	N	N
							PMO000622	DCP1A	19	N	N
							PMO001686	PKN2	19	N	N
							PMO002256	SRTD2	19	N	N
							PMO003774	SPOP	19	N	N
							PMO004835	MYH10	19	N	N
							PMO006162	RLP24	19	N	N
							PMO009294	CF062	19	N	N
							PMO010585	MIPT3	19	N	N
							PMO013955	SH319	19	N	N
							PMO000232	DCTN5	18	N	N
							PMO000657	ATS9	18	N	N
							PMO003412	RBG1L	18	N	N
							PMO003558	ATTY	18	N	N
							PMO004668	SMN	18	N	N
							PMO005711	FAP24	18	N	N
							PMO005969	TM86A	18	N	N
							PMO007907	OTUD4	18	N	N
							PMO011626	FIGN	18	N	N
							PMO014667	FKBP5	18	N	N
							PMO000467	GLCI1	17	N	N
							PMO001105	SMC3	17	N	N
							PMO002296	P4R3A	17	N	N
							PMO005882	ANR28	17	N	N
							PMO011707	MBD5	17	N	N
							PMO012489	ABCA9	17	N	N
							PMO014251	GOGA7	17	N	N
							PMO016620	TRM1	17	N	N
							PMO007059	LAMA4	16	Up	N
							PMO003804	GAK	16	N	N
							PMO005250	SBP1	16	N	N
							PMO005844	ZEB1	16	N	N
							PMO007176	MTHSD	16	N	N
							PMO010139	PLAP	16	N	N
							PMO011947	HID1	16	N	N
							PMO012043	SRSF2	16	N	N
							PMO014330	PTAFR	16	N	N
							PMO014556	CEP68	16	N	N
							PMO000872	ARI1	15	N	N
							PMO001627	DDR2	15	N	N
							PMO002636	S20A2	15	N	N
							PMO004000	KCNA6	15	N	N
							PMO006097	MRVI1	15	N	N
							PMO014109	SYYC	15	N	N
							PMO016649	C5AR1	15	N	N
							PMO006078	K0408	14	Up	N
							PMO003835	VAV3	14	N	N
							PMO005509		14	N	N
							PMO006744	BCAP	14	N	N
							PMO009037	F124B	14	N	N
							PMO009465	RINT1	14	N	N
							PMO010891	SON	14	N	N
							PMO014275	ELP6	14	N	N
							PMO015093	CTL1	14	N	N
							PMO015154	SFRP3	14	N	N
							PMO002209	SRBD1	13	Up	N
							PMO003424	MET13	13	N	N
							PMO003989	COAC	13	N	N
							PMO004955	EKI1	13	N	N
							PMO005820	STAM1	13	N	N
							PMO005846	KLF6	13	N	N
							PMO006215	FEM1B	13	N	N
							PMO006624	TTC9A	13	N	N
							PMO006821	FGFR2	13	N	N
							PMO010589	MYH6	13	N	N
							PMO006580	HEM1	12	Down	N
							PMO000224	PDPK1	12	N	N
							PMO001724	HSC20	12	N	N
							PMO004617	WSDU1	12	N	N
							PMO006017	DYLT1	12	N	N
							PMO007752	KELL	12	N	N
							PMO008481	LZIC	12	N	N
							PMO009926	NDST2	12	N	N
							PMO010075	CAPZB	12	N	N
							PMO011557	PSDE	12	N	N
							PMO012167	ENTP5	12	N	N
							PMO013426	CNOT7	12	N	N
							PMO014327	UTP11	12	N	N
							PMO014526	COMD1	12	N	N
							PMO015428	PPM1A	12	N	N
							PMO006850	EXOC6	11	Up	N
							PMO002213	HS90B	11	N	N
							PMO002560	PNRC2	11	N	N
							PMO003899	PA24A	11	N	N
							PMO005339	GALT1	11	N	N
							PMO009122	RU2B	11	N	N
							PMO009364	RAD21	11	N	N
							PMO012962	LRP6	11	N	N
							PMO014501	CSKP	11	N	N
							PMO004295	SMBP2	10	Down	N
							PMO000197	RB40C	10	N	N
							PMO000496	ZMY11	10	N	N
							PMO000858	PIGB	10	N	N
							PMO001993	CO8A1	10	N	N
							PMO005864	WDR48	10	N	N
							PMO007914	KCC2D	10	N	N
							PMO008574	FSTL3	10	N	N
							PMO008897	ANGL2	10	N	N
							PMO010720	MAMC2	10	N	N
							PMO010805	P3H1	10	N	N
							PMO012880	MGT4A	10	N	N
							PMO014854	ANGL4	10	N	N
							PMO015029	SUGP1	10	N	N
							PMO015386	SKDA1	10	N	N
							PMO016141	ITB3	10	N	N
							PMO001097	RRP5	9	N	N
							PMO002305	AKT1	9	N	N
							PMO006782	CJ012	9	N	N
							PMO007690	PSA7	9	N	N
							PMO012603	ACAC	9	N	N
							PMO016169	MARK1	9	N	N
							PMO001086	DPOLL	8	N	N
							PMO003830	CDC73	8	N	N
							PMO007798	NOP2	8	N	N
							PMO008030	SMCA1	8	N	N
							PMO009174	RN126	8	N	N
							PMO012708	HERP1	8	N	N
							PMO013571	U119B	8	N	N
							PMO014365	GON4L	8	N	N
							PMO014705	CBPB1	8	N	N
							PMO000101	UBP7	7	N	N
							PMO000446	KAT2B	7	N	N
							PMO000761	CCNB2	7	N	N
							PMO001746	CRCM1	7	N	N
							PMO002231	DPY30	7	N	N
							PMO003930	ROCK2	7	N	N
							PMO006829	GTR9	7	N	N
							PMO007720	IRF4	7	N	N
							PMO007906	PDLI5	7	N	N
							PMO009987	APC13	7	N	N
							PMO012207	GRP1	7	N	N
							PMO013446	PALLD	7	N	N
							PMO015337	NEMF	7	N	N
							PMO015542	DDX21	7	N	N
							PMO000729	FRM4B	6	N	N
							PMO000969	SPD2B	6	N	N
							PMO001432	BEND5	6	N	N
							PMO001479	SC6A9	6	N	N
							PMO002664	TBCK	6	N	N
							PMO002670	RGF1B	6	N	N
							PMO006832	KAZD1	6	N	N
							PMO007735	CK5P1	6	N	N
							PMO007891	CDKL2	6	N	N
							PMO008041	K121L	6	N	N
							PMO008320	PSN2	6	N	N
							PMO010465	ANR27	6	N	N
							PMO011622	TLK1	6	N	N
							PMO012031	NT5C	6	N	N
							PMO014194	F13A	6	N	N
							PMO016067	APC16	6	N	N
							PMO009584	MMRN2	5	Up	N
							PMO000511	GATD1	5	N	N
							PMO002723	SYAM	5	N	N
							PMO005003	KDSR	5	N	N
							PMO005156	FA83C	5	N	N
							PMO006785	DPCD	5	N	N
							PMO006938	SKIL	5	N	N
							PMO007728	PDRG1	5	N	N
							PMO009262	GLT12	5	N	N
							PMO009810	EFC10	5	N	N
							PMO014394	LMNA	5	N	N
							PMO014447	CLAP2	5	N	N
							PMO014569	SMYD5	5	N	N
							PMO014613	VDAC3	5	N	N
							PMO010104	PRELP	4	Up	N
							PMO013213	TBC15	4	Down	N
							PMO000485	RHG21	4	N	N
							PMO002126	SPAT7	4	N	N
							PMO003993	WASH7	4	N	N
							PMO005784	HXA9	4	N	N
							PMO006151	LRC49	4	N	N
							PMO008300	BTBD3	4	N	N
							PMO008472	ASZ1	4	N	N
							PMO009918	SRBS1	4	N	N
							PMO010460	VAT1L	4	N	N
							PMO011526	PGAP1	4	N	N
							PMO011772	GALT2	4	N	N
							PMO013502	AT2B1	4	N	N
							PMO015001	DRAXI	4	N	N
							PMO015388	PSB3	4	N	N
							PMO010528	MCAF1	3	Up	N
							PMO002453	UCK1	3	Down	N
							PMO000671	SUMF1	3	N	N
							PMO001300	T4S1	3	N	N
							PMO001318	EVI1	3	N	N
							PMO002037	NEP1	3	N	N
							PMO004371	UHMK1	3	N	N
							PMO005870	CDK6	3	N	N
							PMO006749	LOX5	3	N	N
							PMO007399	ZFX	3	N	N
							PMO008037	NKAP	3	N	N
							PMO010046	PIAS2	3	N	N
							PMO010647	IRF4	3	N	N
							PMO011652	RASM	3	N	N
							PMO011735	CASP8	3	N	N
							PMO012325	SMG8	3	N	N
							PMO013305	NU155	3	N	N
							PMO015762	EXTL3	3	N	N
							PMO016435	PA2G4	3	N	N
							PMO000532	HDAC9	2	N	N
							PMO000557	NUB1	2	N	N
							PMO000790	LYSM4	2	N	N
							PMO002143	2A5G	2	N	N
							PMO002212	S29A1	2	N	N
							PMO002721	CEBPZ	2	N	N
							PMO003588	VPS4A	2	N	N
							PMO007295	NSF1C	2	N	N
							PMO007746	TPD54	2	N	N
							PMO008537	CMTA1	2	N	N
							PMO008944	CAF17	2	N	N
							PMO010250	TXN4B	2	N	N
							PMO011524	TBR1	2	N	N
							PMO012060	GRB2	2	N	N
							PMO012061	RECQ5	2	N	N
							PMO012144	TPC6B	2	N	N
							PMO012405	SMUF2	2	N	N
							PMO013253	NAV3	2	N	N
							PMO013617	NMNA1	2	N	N
							PMO014489	PKNX1	2	N	N
							PMO014748	RPB4	2	N	N
							PMO015465	NKX61	2	N	N
							PMO004741	PALMD	1	Up	N
							PMO014616	ZMIZ2	1	Up	N
							PMO000421	RBM33	1	N	N
							PMO001033	GEMI5	1	N	N
							PMO001871	S35A1	1	N	N
							PMO002041	LTN1	1	N	N
							PMO002203	TGFB2	1	N	N
							PMO002315	ATX3	1	N	N
							PMO002545	WASF2	1	N	N
							PMO002679	CRIPT	1	N	N
							PMO002729	KCNK5	1	N	N
							PMO004584	MPRD	1	N	N
							PMO006110	BIG3	1	N	N
							PMO006157	Z280D	1	N	N
							PMO006234	SEM6D	1	N	N
							PMO006268	UBP50	1	N	N
							PMO007099	MMP15	1	N	N
							PMO007779	FSTL1	1	N	N
							PMO007959	FXRD2	1	N	N
							PMO008458	IRAK4	1	N	N
							PMO008709	TBCD1	1	N	N
							PMO009201	RGS8	1	N	N
							PMO009466	PK3CG	1	N	N
							PMO010599	TYW3	1	N	N
							PMO011386	F126B	1	N	N
							PMO011809	TM181	1	N	N
							PMO012030	RFIP4	1	N	N
							PMO012198	CKAP5	1	N	N
							PMO012247	TPST1	1	N	N
							PMO013093	L12R1	1	N	N
							PMO013204	DYRK2	1	N	N
							PMO014169	MYLIP	1	N	N
							PMO014368	F189B	1	N	N
							PMO014644	MAD1	1	N	N
							PMO005687	SSRB	1	Down	N
							PMO000038	TM1L2	1	N	N
							PMO000064	MRM2	1	N	N
							PMO000073	AIMP2	1	N	N
							PMO000091	SNX29	1	N	N
							PMO000163	2020-09-12	1	N	N
							PMO000237	GRD2I	1	N	N
							PMO000341	ABCA3	1	N	N
							PMO000370	FOXK1	1	N	N
							PMO000373	ADCY9	1	N	N
							PMO000415	CHIO	1	N	N
							PMO000440	TGFR2	1	N	N
							PMO000495	NOG1	1	N	N
							PMO000508	CUBN	1	N	N
							PMO000540	CDK14	1	N	N
							PMO000543	F221A	1	N	N
							PMO000614	TWF2	1	N	N
							PMO000680	ECM2	1	N	N
							PMO000730	KLD8B	1	N	N
							PMO000800	CILP1	1	N	N
							PMO000811	ITA11	1	N	N
							PMO000894	AT2L2	1	N	N
							PMO000895	CXXC5	1	N	N
							PMO000946	COE1	1	N	N
							PMO001035	PDLI4	1	N	N
							PMO001096	TAF5	1	N	N
							PMO001202	RANG	1	N	N
							PMO001219	ALKB2	1	N	N
							PMO001239	HPPD	1	N	N
							PMO001294	HPS4	1	N	N
							PMO001319	LRC31	1	N	N
							PMO001362	MASP1	1	N	N
							PMO001399	SIAH2	1	N	N
							PMO001481	EBP2	1	N	N
							PMO001508	TEN4	1	N	N
							PMO001570	KCD21	1	N	N
							PMO001587	FA76B	1	N	N
							PMO001647	TRUB2	1	N	N
							PMO001663	FUBP3	1	N	N
							PMO001766	FICD	1	N	N
							PMO001779	NOC4L	1	N	N
							PMO001827	MANEA	1	N	N
							PMO001890	PRI2	1	N	N
							PMO001946	ARG28	1	N	N
							PMO001951	IQGA2	1	N	N
							PMO002023	CD86	1	N	N
							PMO002091	ZB182	1	N	N
							PMO002111	HIPL1	1	N	N
							PMO002116	BKRB2	1	N	N
							PMO002160	MLO2	1	N	N
							PMO002184	PIGF	1	N	N
							PMO002193	DTL	1	N	N
							PMO002202	RRP15	1	N	N
							PMO002215	CENPF	1	N	N
							PMO002294	GALC	1	N	N
							PMO002298	DLGP5	1	N	N
							PMO002413	TBB4B	1	N	N
							PMO002485	MC5R	1	N	N
							PMO002490	ANR12	1	N	N
							PMO002526	CE192	1	N	N
							PMO002576	CEP85	1	N	N
							PMO002603	RCAN3	1	N	N
							PMO002653	TSN5	1	N	N
							PMO002668	PREY	1	N	N
							PMO002674	SDCG8	1	N	N
							PMO002704	ZNT6	1	N	N
							PMO002716	MDGA1	1	N	N
							PMO002746	HOP2	1	N	N
							PMO002747	PTRF	1	N	N
							PMO002778	MED1	1	N	N
							PMO002812	DACH2	1	N	N
							PMO002874	LY86	1	N	N
							PMO002926	FBXL5	1	N	N
							PMO002938	RFC1	1	N	N
							PMO003051	PSME3	1	N	N
							PMO003124	EDN2	1	N	N
							PMO003228	LAT1	1	N	N
							PMO003256	CY24B	1	N	N
							PMO003349	NR4A3	1	N	N
							PMO003393	LHX4	1	N	N
							PMO003472	TSEAR	1	N	N
							PMO003479	PIGX	1	N	N
							PMO003491	GP148	1	N	N
							PMO003510	D2HDH	1	N	N
							PMO003511	KLH24	1	N	N
							PMO003547	BCL9	1	N	N
							PMO003562	CIR1A	1	N	N
							PMO003571	SPG7	1	N	N
							PMO003590	CPNE7	1	N	N
							PMO003603	RASFA	1	N	N
							PMO003630	FACR1	1	N	N
							PMO003730	TRIB2	1	N	N
							PMO003784	ACHB3	1	N	N
							PMO003789	PSD3	1	N	N
							PMO003799	LIPL	1	N	N
							PMO003836	GT252	1	N	N
							PMO003858	THYG	1	N	N
							PMO003918	KDIS	1	N	N
							PMO003924	MBOA2	1	N	N
							PMO003929	ITBP1	1	N	N
							PMO003946	CLCF1	1	N	N
							PMO003951	PRP19	1	N	N
							PMO003980	ACHB4	1	N	N
							PMO003987	DAPK3	1	N	N
							PMO004078	S13A3	1	N	N
							PMO004109	C1QL3	1	N	N
							PMO004151	HS3S1	1	N	N
							PMO004160	S3TC1	1	N	N
							PMO004179	NCLN	1	N	N
							PMO004231	NR4A1	1	N	N
							PMO004318	SIG15	1	N	N
							PMO004364	CN080	1	N	N
							PMO004570	CEP63	1	N	N
							PMO004674	DCBD1	1	N	N
							PMO004679	ASF1	1	N	N
							PMO004699	EXTL2	1	N	N
							PMO004785	RHPN1	1	N	N
							PMO004804	S19A1	1	N	N
							PMO004818	BIRC5	1	N	N
							PMO004831	MYCD	1	N	N
							PMO004847	G137C	1	N	N
							PMO004897	PYRD1	1	N	N
							PMO004900	DNJC5	1	N	N
							PMO005049	DNAI1	1	N	N
							PMO005108	KITM	1	N	N
							PMO005127	RHG30	1	N	N
							PMO005202	S12A2	1	N	N
							PMO005431	TOPRS	1	N	N
							PMO005815	KRIT1	1	N	N
							PMO005874	ASNS	1	N	N
							PMO005887	DFNA5	1	N	N
							PMO005899	RFA3	1	N	N
							PMO006018	CNKR3	1	N	N
							PMO006025	ZBTB2	1	N	N
							PMO006111	FNDC1	1	N	N
							PMO006169	TMOD2	1	N	N
							PMO006200	ASB7	1	N	N
							PMO006209	MP2K1	1	N	N
							PMO006281	GLCE	1	N	N
							PMO006455	VPRBP	1	N	N
							PMO006459	NPRL2	1	N	N
							PMO006510	CCD71	1	N	N
							PMO006537	BHE40	1	N	N
							PMO006565	U3IP2	1	N	N
							PMO006604	UBP19	1	N	N
							PMO006623	SMOC1	1	N	N
							PMO006652	T178B	1	N	N
							PMO006655	F180B	1	N	N
							PMO006695	HTR5A	1	N	N
							PMO006704	VPS39	1	N	N
							PMO006721	RHGBA	1	N	N
							PMO006733	E2AK4	1	N	N
							PMO006737	GPT2L	1	N	N
							PMO006816	F204A	1	N	N
							PMO006826	PPR3C	1	N	N
							PMO007020	ELOV4	1	N	N
							PMO007080	FYN	1	N	N
							PMO007152	BCDO1	1	N	N
							PMO007207	PFD4	1	N	N
							PMO007239	ARFRP	1	N	N
							PMO007282	TPX2B	1	N	N
							PMO007371	PA1B2	1	N	N
							PMO007446	TM131	1	N	N
							PMO007469	AT10A	1	N	N
							PMO007475	TXLNG	1	N	N
							PMO007482	NPAS2	1	N	N
							PMO007606	RB39A	1	N	N
							PMO007627	SYTL2	1	N	N
							PMO007704		1	N	N
							PMO007721	DUS15	1	N	N
							PMO007902	CCSE1	1	N	N
							PMO007953	UR2R	1	N	N
							PMO007986	SYN3	1	N	N
							PMO008002	GLRA4	1	N	N
							PMO008017	AFF3	1	N	N
							PMO008080	CC134	1	N	N
							PMO008092	ATF4	1	N	N
							PMO008129	FBX7	1	N	N
							PMO008183	YTHD3	1	N	N
							PMO008220	SERC	1	N	N
							PMO008226	SH3G2	1	N	N
							PMO008265	ACER2	1	N	N
							PMO008360	NVL	1	N	N
							PMO008390	LBR	1	N	N
							PMO008424	PANX2	1	N	N
							PMO008475	GRM8	1	N	N
							PMO008516	PER3	1	N	N
							PMO008536	P73	1	N	N
							PMO008551	CIB3	1	N	N
							PMO008560	DIRA2	1	N	N
							PMO008572	ARI3A	1	N	N
							PMO008594	FGF22	1	N	N
							PMO008697	BST1	1	N	N
							PMO008706	CP135	1	N	N
							PMO008715	NXP20	1	N	N
							PMO008816	ITPR3	1	N	N
							PMO008832	VOPP1	1	N	N
							PMO008895	GRP78	1	N	N
							PMO009054	SL9A9	1	N	N
							PMO009085	SYT11	1	N	N
							PMO009113	CNRP1	1	N	N
							PMO009123	M3K4	1	N	N
							PMO009129	TTC27	1	N	N
							PMO009132	PACRG	1	N	N
							PMO009133	PELI1	1	N	N
							PMO009185	RAB8A	1	N	N
							PMO009206	MGST3	1	N	N
							PMO009248	HSP13	1	N	N
							PMO009254	ADPRH	1	N	N
							PMO009259	PROS	1	N	N
							PMO009313	PLSL	1	N	N
							PMO009343	TR11B	1	N	N
							PMO009353	FA49B	1	N	N
							PMO009398	LST2	1	N	N
							PMO009401	KDM3A	1	N	N
							PMO009463	KMT2E	1	N	N
							PMO009581	SFTPA	1	N	N
							PMO009595	RIMB1	1	N	N
							PMO009637	ABCA4	1	N	N
							PMO009648	RHG29	1	N	N
							PMO009673	SV421	1	N	N
							PMO009685	BCCIP	1	N	N
							PMO009690	MGMT	1	N	N
							PMO009692	PWP2B	1	N	N
							PMO009852	ZSWM8	1	N	N
							PMO009950	CSF2R	1	N	N
							PMO009971	LRRN2	1	N	N
							PMO010048	CR032	1	N	N
							PMO010199	HXCDA	1	N	N
							PMO010202	TPPC9	1	N	N
							PMO010267	GGT7	1	N	N
							PMO010268	PIGU	1	N	N
							PMO010276	VAS1L	1	N	N
							PMO010289	HRH1	1	N	N
							PMO010294	CECR5	1	N	N
							PMO010303	MCM9	1	N	N
							PMO010314	ROS1	1	N	N
							PMO010341	GRAM3	1	N	N
							PMO010405	RNLS	1	N	N
							PMO010408	CA050	1	N	N
							PMO010437	FIGN	1	N	N
							PMO010494	ARSK	1	N	N
							PMO010529	UBN2	1	N	N
							PMO010541	LYOX	1	N	N
							PMO010582	TWST2	1	N	N
							PMO010640	T161B	1	N	N
							PMO010848	AHNK	1	N	N
							PMO010857	MKLN1	1	N	N
							PMO010880	ASX	1	N	N
							PMO010961	PDDC1	1	N	N
							PMO011137	TENS3	1	N	N
							PMO011146	F50AB	1	N	N
							PMO011382	HECW2	1	N	N
							PMO011408	HXD11	1	N	N
							PMO011412	CDCA7	1	N	N
							PMO011441	CD5R2	1	N	N
							PMO011458	HACD2	1	N	N
							PMO011490	MK67I	1	N	N
							PMO011494	DJC10	1	N	N
							PMO011530	HXD10	1	N	N
							PMO011534	DCA17	1	N	N
							PMO011563	G6PC2	1	N	N
							PMO011594	CDK15	1	N	N
							PMO011604	PDE1A	1	N	N
							PMO011607	SESD1	1	N	N
							PMO011638	CNPD1	1	N	N
							PMO011663	CCD93	1	N	N
							PMO011666	HNMT	1	N	N
							PMO011669	CB076	1	N	N
							PMO011679	SPC25	1	N	N
							PMO011693	R3HD1	1	N	N
							PMO011705	UMPS	1	N	N
							PMO011738	GPD1L	1	N	N
							PMO011818	AKA12	1	N	N
							PMO011871	NHSL1	1	N	N
							PMO011891	EPCAM	1	N	N
							PMO011919	B3GNL	1	N	N
							PMO011961	TRI39	1	N	N
							PMO011984	KCJ16	1	N	N
							PMO012027	SOCS3	1	N	N
							PMO012121	MABP1	1	N	N
							PMO012189	CHAC1	1	N	N
							PMO012200	NPAS3	1	N	N
							PMO012217	F161B	1	N	N
							PMO012237	1433G	1	N	N
							PMO012289	LPAR1	1	N	N
							PMO012295	VEZF1	1	N	N
							PMO012324	TTC19	1	N	N
							PMO012373	S14L1	1	N	N
[truncated: 101 more rows]

## Sheet: Pa.mo(L) VS. On.ta.Network
Yellow module							Turquoise module
Gene_id	Gene_name	Degree	Common.DEG	Hub.gene(25%)			Gene_id	Gene_name	Degree	Common.DEG	Hub.gene(25%)
PMO002649	TECRL	742	N	Y			PMO000656	PSMD6	1372	Down	Y
PMO005940	LAR4B	738	Up	Y			PMO011462	HEG1	1371	N	Y
PMO002492	MTCL1	738	N	Y			PMO011907	UTRO	1351	N	Y
PMO015223	ANK3	735	N	Y			PMO000679	FGD5	1300	N	Y
PMO015964	SCN2A	733	Up	Y			PMO006639	EHD4	1300	N	Y
PMO006689	ZN106	730	Up	Y			PMO007818	RHG31	1294	N	Y
PMO012085	AKAP6	728	Up	Y			PMO000270	WIPI2	1284	Down	Y
PMO004328	MAOM	725	Up	Y			PMO007116	PKH4B	1276	N	Y
PMO004408	ENPP4	723	Up	Y			PMO008642	VGFR4	1276	N	Y
PMO012563	AKAP1	720	Up	Y			PMO002710	EPAS1	1246	N	Y
PMO012209	MLH3	718	N	Y			PMO004196	P85B	1229	N	Y
PMO011645	AAMP	711	N	Y			PMO006572	PLXA1	1229	N	Y
PMO002289	ASB2	709	Up	Y			PMO007414	WWC3	1204	N	Y
PMO009651	TTLL7	707	Up	Y			PMO011647	TENS	1187	N	Y
PMO004901	UCKL1	707	N	Y			PMO013135	ITA1	1181	N	Y
PMO012825	DMD	707	N	Y			PMO001783	PITM2	1178	Up	Y
PMO013759	PDP1	706	Up	Y			PMO006421	MAML1	1153	N	Y
PMO006548	VHL	706	N	Y			PMO011400	SSFA2	1152	N	Y
PMO002439	FA78A	705	Up	Y			PMO007787	K2018	1147	N	Y
PMO003441	CATIN	702	N	Y			PMO010375	PHLP1	1145	N	Y
PMO004909	ZN513	702	N	Y			PMO004845	PRS10	1136	Down	Y
PMO001898	FRMD3	701	N	Y			PMO005907	ESYT2	1135	N	Y
PMO008308	MERTK	700	N	Y			PMO011855	P3C2A	1129	N	Y
PMO006440	ARH37	699	N	Y			PMO004268	ELMO2	1125	N	Y
PMO014786	CATA	699	N	Y			PMO012565	NF1	1117	N	Y
PMO013063	CECR5	694	Up	Y			PMO008093	MID51	1112	N	Y
PMO012758	NLTP	693	Up	Y			PMO012591	TSR1	1109	N	Y
PMO014331	EYA3	693	N	Y			PMO003919	ADA17	1107	N	Y
PMO001175	SC31B	690	N	Y			PMO007329	CBL	1101	N	Y
PMO008578	TPGS1	688	N	Y			PMO009813	CD36	1095	N	Y
PMO004729	WNK2	686	Up	Y			PMO013531	PTPRB	1089	N	Y
PMO009231	CPZIP	685	Up	Y			PMO001334	PSMD2	1087	Down	Y
PMO013382	RS3A	685	N	Y			PMO003932	PXDN	1082	N	Y
PMO008397	RS27A	684	N	Y			PMO014924	HD	1082	N	Y
PMO004741	PALMD	682	Up	Y			PMO015656	ANR50	1079	N	Y
PMO014597	PCGF1	680	N	Y			PMO004551	RLGPB	1075	N	Y
PMO002851	GP174	677	Up	Y			PMO000759	ZO1	1068	N	Y
PMO000636	KBTBC	677	Up	Y			PMO004565	DJB11	1059	N	Y
PMO013081	DEN2A	676	N	Y			PMO005008	ANFY1	1059	N	Y
PMO010563	NBEA	674	N	Y			PMO002725	KPCD3	1057	N	Y
PMO001323	TNIK	673	Up	Y			PMO001032	VGFR3	1051	N	Y
PMO001985	CBPC1	671	N	Y			PMO001320	PHC3	1042	N	Y
PMO009302	VWA8	671	N	Y			PMO006273	TRIP4	1039	N	Y
PMO002408	PRP4	668	N	Y			PMO002732	CNST	1038	N	Y
PMO003402	NTM1B	667	Up	Y			PMO011525	NBEL1	1035	N	Y
PMO014163	BL1S5	667	N	Y			PMO007965	NUAK1	1024	N	Y
PMO009020	PAQR9	666	Up	Y			PMO006574	FLNB	1022	N	Y
PMO013746	SO5A1	664	N	Y			PMO013398	RPGF2	1021	N	Y
PMO012793	AAPK2	662	Up	Y			PMO005842	JCAD	1018	N	Y
PMO006857	GPAT1	662	Up	Y			PMO012683	SYAC	998	N	Y
PMO015640	TPP2	661	N	Y			PMO008334	UBP34	994	N	Y
PMO000668	PZRN3	660	Up	Y			PMO004937	PSA5	990	N	Y
PMO002418	MEGF9	660	N	Y			PMO008127	Z3H7B	982	N	Y
PMO017008	MRT4	660	N	Y			PMO008780	ANS1A	982	N	Y
PMO011695	BIN1	659	N	Y			PMO008629	TRIM1	980	N	Y
PMO014034	RL7A	659	N	Y			PMO005856	KMT2C	975	N	Y
PMO011619	GP155	657	N	Y			PMO007958	EIF3D	975	N	Y
PMO006922	RNPL1	656	N	Y			PMO008808	LRIG2	974	N	Y
PMO009610	GALT9	655	N	Y			PMO007134	NFAC3	973	N	Y
PMO006822	ATE1	652	N	Y			PMO011596	BMPR2	970	N	Y
PMO013966	AADAT	652	N	Y			PMO014598	ADA1D	968	N	Y
PMO012582	ALDOC	650	N	Y			PMO002844	MOES	965	N	Y
PMO004437	ENPP5	649	N	Y			PMO008136	EIF3L	961	N	Y
PMO006576	DALD3	649	N	Y			PMO014241	AAK1	958	N	Y
PMO008499		647	N	Y			PMO012179	EMSA1	955	N	Y
PMO014574	DYSF	647	N	Y			PMO012943	TMTC1	951	N	Y
PMO000553	BGAL	646	N	Y			PMO009084	TCPG	943	N	Y
PMO007461	CLCN4	645	Up	Y			PMO012035	CSKI2	938	N	Y
PMO014684	NUDT3	645	Up	Y			PMO008393	PLCB4	935	N	Y
PMO001428	MKNK1	645	Up	Y			PMO012114	STAR9	933	N	Y
PMO010222	KANL3	645	N	Y			PMO006496	MGLL	932	N	Y
PMO010353	SYNP2	645	N	Y			PMO015671	SC24D	929	N	Y
PMO007938	RL3	644	N	Y			PMO009676	US6NL	924	N	Y
PMO003879	DEN1B	640	Up	Y			PMO003587	NFAT5	920	N	Y
PMO010218	CB042	639	Down	Y			PMO003159	RRAGA	916	N	Y
PMO002939	PRGC1	637	N	Y			PMO002966	RHG07	914	N	Y
PMO005760	RL14	636	N	Y			PMO009168	SBNO2	907	N	Y
PMO007044	KLH31	634	Up	Y			PMO008610		906	N	Y
PMO012798	CDN2C	633	N	Y			PMO002341	STAG2	897	N	Y
PMO015886	AQP4	632	Up	Y			PMO010734	RBGPR	896	N	Y
PMO013437	CLCN3	632	N	Y			PMO003391	CE350	890	N	Y
PMO010638	MEF2C	631	Up	Y			PMO001524	SACS	889	N	Y
PMO007819	IGS11	630	Up	Y			PMO003975	PEAK1	889	N	Y
PMO005785	HXA7	630	N	Y			PMO000089	MARF1	888	N	Y
PMO009376	STRUM	629	N	Y			PMO002291	CC85C	886	N	Y
PMO015327	SOS2	628	N	Y			PMO003144	AIFM1	886	N	Y
PMO013732	LACB2	625	N	Y			PMO006093	LATS1	883	N	Y
PMO006376	GRPE2	623	N	Y			PMO014411	ASH1L	880	N	Y
PMO001992	CLCN1	622	Up	Y			PMO012316	CBPD	878	N	Y
PMO001576	MICU2	620	N	Y			PMO008203	PREX2	877	N	Y
PMO007269	RBM38	620	N	Y			PMO013831	PESC	875	Down	Y
PMO013880	RLA0	620	N	Y			PMO011624	COBL1	875	N	Y
PMO015875	CHST9	618	N	Y			PMO014960	SOGA1	873	N	Y
PMO001923	RS6	615	N	Y			PMO008123	MGAT3	871	N	Y
PMO002025	FBX40	614	Up	Y			PMO006881	EIF2A	870	N	Y
PMO001184	IDE	614	N	Y			PMO009004	DGKH	864	N	Y
PMO002722	ERR3	613	Up	Y			PMO014161	SSRA	863	N	Y
PMO000707	LMOD3	610	Up	Y			PMO016352	LAR1B	860	N	Y
PMO003448	UN13A	609	N	Y			PMO007354	FLI1	859	N	Y
PMO014608	BRF2	608	N	Y			PMO009851	ANXA7	855	N	Y
PMO010169	ABLM2	605	N	Y			PMO001345	PSMD1	853	Down	Y
PMO000202	GPC5B	603	N	Y			PMO013567	DRG1	853	N	Y
PMO011904	ESR1	601	Up	Y			PMO015910	K0355	853	N	Y
PMO001066	CPEB3	600	N	Y			PMO008815	HIPK1	842	N	Y
PMO007536	RUSD4	600	N	Y			PMO010350	RL7L	841	N	Y
PMO012802	SIAT6	600	N	Y			PMO000470	C1GLT	837	N	Y
PMO006436	MYOZ3	596	Up	Y			PMO002862	STA13	835	N	Y
PMO003931	MPSF	594	Up	Y			PMO012052	HELZ	835	N	Y
PMO006282	VIP1	594	Up	Y			PMO012175	RAPSN	834	Down	Y
PMO004501	ARHG2	594	N	Y			PMO001793	ARVC	834	N	Y
PMO011394	EF1B	594	N	Y			PMO010380	ZCHC2	832	N	Y
PMO014154	GPTC3	594	N	Y			PMO008809	MAGI3	831	N	Y
PMO011384	RFTN2	593	Up	Y			PMO007939	CBX6	829	N	Y
PMO004249	FITM2	592	N	Y			PMO005952	MTMRD	828	N	Y
PMO003093	RL19	591	N	Y			PMO014259	TACC1	828	N	Y
PMO005848	DIP2C	591	N	Y			PMO012155	RHG01	827	N	Y
PMO007605	CUL5	591	N	Y			PMO005908	RPGF5	825	N	Y
PMO007651	PDS5B	590	Up	Y			PMO009354	ASAP1	812	N	Y
PMO009136	IF4A3	590	Down	Y			PMO001780	EP400	808	N	Y
PMO014089	RGPS1	590	N	Y			PMO007400	IF2G	806	N	Y
PMO013533	RL18A	589	N	Y			PMO000676	PLXD1	805	N	Y
PMO012568	CLU	585	Up	Y			PMO001511	STA13	805	N	Y
PMO002336	C99L2	584	N	Y			PMO011573	KALRN	803	N	Y
PMO000693	ACOX2	579	Up	Y			PMO007792	MA1A2	802	N	Y
PMO006361	DDX41	578	N	Y			PMO007017	MAOX	799	N	Y
PMO015788	LMF2	575	N	Y			PMO009143	CRIM1	794	N	Y
PMO002896	NFAC1	574	N	Y			PMO015584	PGM2L	792	N	Y
PMO006619	T229B	573	N	Y			PMO008256	ZN366	790	N	Y
PMO016353	CD029	569	Up	Y			PMO010110	AT2B1	788	N	Y
PMO004595	LARP4	565	N	Y			PMO004528	EXT2	786	N	Y
PMO007788	NAA50	562	N	Y			PMO011800	INGR1	778	N	Y
PMO013740	EYA1	561	N	Y			PMO000052	SMUF1	774	N	Y
PMO002666	ANK2	558	N	Y			PMO006976	MBNL1	769	N	Y
PMO004642	BN3D2	558	N	Y			PMO009817	AT7L1	766	N	Y
PMO011762	UEVLD	558	N	Y			PMO002100	LBH	763	N	Y
PMO011589	AOXA	557	N	Y			PMO004594	DIP2B	759	N	Y
PMO002209	SRBD1	556	Up	Y			PMO006609	NOVA1	756	N	Y
PMO004462	MFSD5	556	N	Y			PMO000493	NRP1	755	N	Y
PMO010059	RL17	554	N	Y			PMO013647	DJC11	755	N	Y
PMO000598	UBA1	552	N	Y			PMO006939	FND3B	751	N	Y
PMO011637	ATG9A	552	N	Y			PMO006814	PDZD8	750	N	Y
PMO010753	G6PD	549	N	Y			PMO000059	GNA12	745	N	Y
PMO001141	SLK	548	Up	Y			PMO014689	PLXA2	744	N	Y
PMO009925	KCC2G	548	N	Y			PMO009633	TGBR3	741	N	Y
PMO011685	UBP37	548	N	Y			PMO003666	ITAV	740	N	Y
PMO002394	AEGP	547	N	Y			PMO014341	SDC3	740	N	Y
PMO009175	RPOM	546	N	Y			PMO008404	IP3KB	736	Up	Y
PMO000762	HTF4	545	N	Y			PMO005061	LIMS2	736	N	Y
PMO012951	YOW5	544	N	Y			PMO005174	JIP3	732	N	Y
PMO001409	FA73A	543	N	Y			PMO009910	DLG5	728	N	Y
PMO000426	FYCO1	541	Up	Y			PMO002962	FRYL	726	N	Y
PMO009233	DUS27	541	N	Y			PMO009836	GATL2	726	N	Y
PMO010241	USO1	541	N	Y			PMO004735	BICD2	725	N	Y
PMO015528	NAAA	541	N	Y			PMO003627	ANO5	721	N	Y
PMO008283	SRF	540	N	Y			PMO005062	LIMS2	717	N	Y
PMO014560	SOS1	540	N	Y			PMO008605	ATP7A	714	N	Y
PMO001656	NU188	536	N	Y			PMO006714	SUSD6	713	N	Y
PMO006088	PIGM	536	N	Y			PMO002564	CLIC4	711	N	Y
PMO015817	MYPT2	536	N	Y			PMO012011	EXOC7	711	N	Y
PMO005073	AT131	535	N	Y			PMO015787	MTMR5	709	N	Y
PMO008853	TRAK1	535	N	Y			PMO000229	COG7	708	N	Y
PMO009291	FA65B	535	N	Y			PMO000929	PGFRB	705	N	Y
PMO007040	DYST	534	Up	Y			PMO001525	LATS2	703	N	Y
PMO014553	STRN	534	N	Y			PMO012074	ARFG2	702	N	Y
PMO012440	MADL2	533	Up	Y			PMO015687	PCD16	697	N	Y
PMO002828	ANDR	531	N	Y			PMO010402	IKKA	696	N	Y
PMO002430	CACP	530	N	Y			PMO008504	PRD16	695	N	Y
PMO014519	FA98A	530	N	Y			PMO001394	PLD1	692	N	Y
PMO011395	NRP2	529	N	Y			PMO012471	TRI25	688	N	Y
PMO000423	RSSA	528	N	Y			PMO008483	CSTN1	686	N	Y
PMO006424	MYOTI	527	Up	Y			PMO008315	TCPD	685	N	Y
PMO016102	MYLK4	525	N	Y			PMO003515	PAK2	683	N	Y
PMO002945	PDS5A	524	N	Y			PMO005184	SCRIB	682	N	Y
PMO004685	IMA6	524	N	Y			PMO002685	GSC1L	681	N	Y
PMO001449	MYSM1	523	N	Y			PMO013767	VP13B	672	N	Y
PMO003264	USP9X	523	N	Y			PMO006202	PKHO2	671	N	Y
PMO011817	ARMT1	523	N	Y			PMO000794	RU2A	667	N	Y
PMO012023	EPN3	522	Up	Y			PMO006480	UBP4	665	Down	Y
PMO009916	SYP2L	522	N	Y			PMO011711	ATF2	665	N	Y
PMO010284	ZCHC9	521	N	Y			PMO011873	STXB5	664	N	Y
PMO003577	JPH3	518	N	Y			PMO000383	ERF3A	661	Down	Y
PMO004366	PACS2	517	N	Y			PMO015184	LRC8C	661	N	Y
PMO012111	TMM62	516	Up	Y			PMO001272	PPM1F	657	N	Y
PMO013750	RL7	516	N	Y			PMO009392	CTBP1	653	N	Y
PMO008726	SYTL4	514	N	Y			PMO010251	ZBT11	651	N	Y
PMO012165	RHG05	514	N	Y			PMO001548	CWC15	649	N	Y
PMO002730	BTBD9	513	N	Y			PMO001212	TTC28	646	N	Y
PMO008172	RM15	513	N	Y			PMO012244	TCPZ	645	N	Y
PMO007718	B2CL1	512	N	Y			PMO005799	RPA43	643	N	Y
PMO009918	SRBS1	512	N	Y			PMO006856	XPP1	642	N	Y
PMO016035	SPG20	512	N	Y			PMO006536	ITPR1	641	N	Y
PMO011839	RS12	510	N	Y			PMO006697	PCX1	641	N	Y
PMO012757	ZY11B	510	N	Y			PMO014044	NOTC1	641	N	Y
PMO015497	TR10B	510	N	Y			PMO001292	MN1	640	N	Y
PMO015650	MBNL2	510	N	Y			PMO011682	NIF3L	639	Down	Y
PMO015771	TDH	510	N	Y			PMO007869	CP2U1	638	N	Y
PMO012603	ACAC	509	N	Y			PMO012153	SE1L1	638	N	Y
PMO012879	CNG1	507	N	Y			PMO008742	EFNB1	635	N	Y
PMO013793	MYOM1	507	N	Y			PMO015796	US6NL	634	N	Y
PMO004871	ZN536	506	Up	Y			PMO000479	F1711	633	N	Y
PMO004826	TBC24	506	N	Y			PMO007835	PHLB2	626	N	Y
PMO006546	CAV3	505	N	Y			PMO008592	PTBP1	624	N	Y
PMO007119	FUK	505	N	Y			PMO012806	MAST2	619	N	Y
PMO013574	RNF10	505	N	Y			PMO013201	RASF3	618	N	Y
PMO000771	ZNT4	502	Up	Y			PMO000054	TNC18	614	N	Y
PMO005787	HXA5	501	N	Y			PMO008901	RC3H2	613	N	Y
PMO000047	KCJ12	500	Up	Y			PMO013685	KIF1B	612	N	Y
PMO007836	IMA5	500	N	Y			PMO001559	FZD4	610	N	Y
PMO001325	NCEH1	499	N	Y			PMO001022	STK10	605	N	Y
PMO008727	TSN6	499	N	Y			PMO015399	TRIO	605	N	Y
PMO008946	OBSCN	499	N	Y			PMO008126	SRBP2	604	N	Y
PMO009991	TBCC1	498	N	Y			PMO012329	PRP22	598	N	Y
PMO015013	ANR24	498	N	Y			PMO014649	BYST	596	N	Y
PMO012411	KPCA	496	N	Y			PMO001061	TNKS2	591	N	Y
PMO004098	PCIF1	493	N	Y			PMO015412	TCPE	590	N	Y
PMO007914	KCC2D	492	N	N			PMO000183	PKD1	589	N	Y
PMO014493	PLCC	492	N	N			PMO002265	MRCKB	587	N	Y
PMO006078	K0408	491	Up	N			PMO007645	PAN3	585	N	Y
PMO008541	HNRPM	491	N	N			PMO002790	BECN1	584	N	Y
PMO001376	MCCA	490	N	N			PMO000265	BUD31	583	N	Y
PMO002984	F184B	490	N	N			PMO006238	RFX7	583	N	Y
PMO001575	MSD4	489	N	N			PMO013455	GNS	580	N	Y
PMO009011	OPA1	489	N	N			PMO003551	CRBG3	579	N	Y
PMO009588	TBL2	488	N	N			PMO017007	MAK16	578	N	Y
PMO013705	ARMC1	488	N	N			PMO015668	PDE5A	576	N	Y
PMO003079	STAR3	486	N	N			PMO010173	Z518B	572	N	Y
PMO008709	TBCD1	486	N	N			PMO012216	NEK9	568	N	Y
PMO009367	TMM65	486	N	N			PMO008763	FND3A	567	N	Y
PMO015198	TM56B	485	N	N			PMO011979	GNA13	567	N	Y
PMO016133	COX10	484	N	N			PMO006323	SMAD5	565	N	Y
PMO015415	MTRR	483	N	N			PMO008957	ABCF2	565	N	Y
PMO006420	ACSL6	482	N	N			PMO006068	HDC	561	N	Y
PMO001011	HXK3	481	N	N			PMO003801	IDUA	560	N	Y
PMO015162	GDF8	478	Up	N			PMO006720	MADD	560	N	Y
PMO006446	NDST1	478	N	N			PMO015207	SHLB1	558	N	Y
PMO011499	CSRN3	477	N	N			PMO007497	KMT2A	557	N	Y
PMO013456	LLPH	476	N	N			PMO002689	RD3	549	N	Y
PMO008439	PPR3A	475	Up	N			PMO008128	MILK1	546	N	Y
PMO003014	TTC31	473	N	N			PMO008908	SURF1	539	N	Y
PMO013276	NEDD1	473	N	N			PMO015072	CRTC1	535	N	Y
PMO004227	STAT6	472	N	N			PMO005394	ITCH	533	N	Y
PMO007027	EF1A	472	N	N			PMO012916	INP4A	533	N	Y
PMO005781	3HIDH	468	Up	N			PMO003020	N4BP3	528	N	Y
PMO001303	CLRN1	467	N	N			PMO000145	VATL	520	N	Y
PMO006109	CLIP4	467	N	N			PMO001270	ZDHC8	520	N	Y
PMO010052	DYM	466	N	N			PMO012710	MTSSL	519	N	Y
PMO001720	GOGA3	465	N	N			PMO002618	CSN4	516	N	Y
PMO004602	ATF1	464	N	N			PMO003926	CLN8	516	N	Y
PMO005841	PAPD1	464	N	N			PMO012360	AT2A3	516	N	Y
PMO004742	GDE	463	N	N			PMO008006	TAF7	515	N	Y
PMO009477	CA2D1	463	N	N			PMO011894	TOM20	513	N	Y
PMO009451	SEM3C	462	Up	N			PMO001198	SEPT5	506	N	Y
PMO006079	NUP43	462	Down	N			PMO004168	K0232	506	N	Y
PMO014555	MEIS1	461	N	N			PMO003652	ZC3HF	502	N	Y
PMO006716	STRN3	460	N	N			PMO017012	SSU72	502	N	Y
PMO013305	NU155	456	N	N			PMO007248	HM13	501	N	Y
PMO015031	ANO8	455	Up	N			PMO004469	KI13B	499	N	Y
PMO013777	OXR1	454	N	N			PMO010210	S45A4	499	N	Y
PMO001821	LACE1	453	N	N			PMO012122	MGAP	494	N	Y
PMO004156	WFS1	452	N	N			PMO012204	PRS6A	493	Down	Y
PMO007114	YCP6	452	N	N			PMO003416	NGAP	493	N	Y
PMO008467	POTE1	452	N	N			PMO001657	FA73B	490	N	Y
PMO001195	MK01	450	N	N			PMO015783	TNPO3	490	N	Y
PMO001710	TXTP	450	N	N			PMO004066	CD2AP	488	N	Y
PMO012650	SIA4B	448	N	N			PMO010422	PIGO	487	N	Y
PMO001413	ELOV1	447	N	N			PMO008416	MRCKA	484	N	Y
PMO003218	PIEZ1	446	N	N			PMO002517	PSMG2	482	Down	Y
PMO009488	PRR33	444	Up	N			PMO005154	UQCC1	482	N	Y
PMO006826	PPR3C	444	N	N			PMO007060	CDK19	481	N	Y
PMO007764	S19A2	444	N	N			PMO011602	IN80D	480	N	Y
PMO009309	TCTP	444	N	N			PMO008732	BRWD3	479	N	Y
PMO001668	PPAC3	443	Up	N			PMO008803	CT2NL	478	N	Y
PMO006447	S36A1	443	Up	N			PMO015829	NOTC2	478	N	Y
PMO000441	LRC3B	442	N	N			PMO015160	S40A1	477	N	Y
PMO000473	ASB4	441	N	N			PMO013704	VCIP1	474	N	Y
PMO004560	ARMC8	441	N	N			PMO000988	GCR	472	N	Y
PMO000923	FA13B	440	Up	N			PMO006831	SPD2A	471	N	Y
PMO001624	NSMF	440	N	N			PMO006739	ZFY26	464	N	Y
PMO004587	FOXJ2	438	N	N			PMO008618	SPY3	457	N	Y
PMO013862	P3IP1	438	N	N			PMO008468	ARID2	456	N	Y
PMO015191	RL5	437	N	N			PMO002758	DNJC7	455	N	Y
PMO001776	RIPL1	436	N	N			PMO008336	RGPA2	454	N	Y
PMO002322	EM55	436	N	N			PMO004490	PI42B	451	N	Y
PMO010149	ADT3	436	N	N			PMO007361	ZBT44	449	N	Y
PMO012571	RNFT1	435	Up	N			PMO004869	ZN507	448	N	Y
PMO013105	TAF1C	433	N	N			PMO013439	SPCS3	446	N	Y
PMO009809	SRPK2	432	Up	N			PMO003222	ZCH14	444	N	Y
PMO009883	OAT	429	N	N			PMO003352	LR16A	443	N	Y
PMO000861	TLN2	428	N	N			PMO013859	PR14L	442	N	Y
PMO007430	GCC2	428	N	N			PMO012115	HAUS2	438	N	Y
PMO014445	LIMD1	428	N	N			PMO008325	CUL9	437	N	Y
PMO003593	WWP2	427	N	N			PMO002854	SL9A6	435	N	Y
PMO013751	PDE7A	427	N	N			PMO003529	ILDR2	435	N	Y
PMO003462	KLH24	426	Up	N			PMO015110	SPTC1	433	N	Y
PMO003875	GPSM2	426	N	N			PMO002542	TCEA3	432	N	Y
PMO006734	ERR2	426	N	N			PMO015751	PCDH1	430	N	Y
PMO001352	BCL6	425	Up	N			PMO002973	VGFR2	429	N	Y
PMO014021	ATS20	423	Up	N			PMO003071	PSMD3	428	Down	Y
PMO002316	KCRB	423	N	N			PMO011939	TRI47	426	N	Y
PMO012573	PTH2	422	N	N			PMO013534	MD13L	424	N	Y
PMO002348	PGRC1	421	N	N			PMO003172	HDAC8	423	N	Y
PMO009855	SRR	419	N	N			PMO006494	GATA2	421	N	Y
PMO002363	PICAL	418	N	N			PMO007976	SUN2	420	N	Y
PMO013568	LIMK2	417	N	N			PMO013078	HIPK2	420	N	Y
PMO015653	PCCA	417	N	N			PMO015742	PCDGK	420	N	Y
PMO016199	PSD2	416	N	N			PMO014000	PRIC1	415	Up	Y
PMO015359	PDLI2	414	N	N			PMO012136	CELF1	415	N	Y
PMO000541	CASD1	408	N	N			PMO006390	NFIP1	414	N	Y
PMO014265	SMRD3	407	Up	N			PMO011538	MYLK	413	N	Y
PMO008180	DTNA	407	N	N			PMO012543	TIM22	413	N	Y
PMO005912	SORCN	406	N	N			PMO004780	DGKD	412	N	Y
PMO006780	UBTD1	405	N	N			PMO000186	CRML	409	N	Y
PMO011413	PDK1	404	N	N			PMO001957	MPDZ	407	N	Y
PMO001282	TNG2	403	Up	N			PMO010894	TMM47	407	N	Y
PMO001689	DOPP1	403	N	N			PMO013883	TPC1	407	N	Y
PMO000776	MESD1	402	N	N			PMO003266	DOP2	406	N	Y
PMO011399	CP20A	402	N	N			PMO010298	ATG7	404	N	Y
PMO002894	SSDH	400	N	N			PMO014524	RT05	403	N	Y
PMO011550	PLCD4	400	N	N			PMO008896	SIN1	401	N	Y
PMO014116	PPT1	400	N	N			PMO003380	ZN407	400	N	Y
PMO008534	MIB2	399	N	N			PMO006694	AHSA1	399	N	Y
PMO013996	DNJB9	399	N	N			PMO003140	ZEP3	397	N	Y
PMO003189	FAAH2	398	N	N			PMO012837	ACOT9	397	N	Y
PMO013286	CR3L3	398	N	N			PMO001301	WWTR1	396	N	Y
PMO010565	ADR1	397	N	N			PMO002848	ZC12B	396	N	Y
PMO007668	SULF2	396	N	N			PMO010238	SAS10	395	Down	Y
PMO000238	LST8	394	N	N			PMO006023	SYNE1	394	N	Y
PMO000964	SEC20	391	N	N			PMO013943	PLRG1	393	N	Y
PMO003944	DPOD4	391	N	N			PMO002570	MFR1L	392	N	Y
PMO009777	RUN3A	391	N	N			PMO011387	TRAK2	391	Up	Y
PMO013693	PEX2	391	N	N			PMO009290	DSEL	390	N	Y
PMO003332	E41LB	390	N	N			PMO012021	DGKE	389	N	Y
PMO009190	MED16	390	N	N			PMO001684	DPP2	385	N	Y
PMO011472	STEA3	389	Up	N			PMO010246	BACH1	384	N	Y
PMO005879	DPS1	388	Up	N			PMO011698	FYV1	383	N	Y
PMO010248	TOM70	388	N	N			PMO001280	HECD4	380	N	Y
PMO013723	PCMD1	388	N	N			PMO003585	ZFHX3	378	N	Y
PMO007772	CASQ2	387	N	N			PMO015430	RHOJ	378	N	Y
PMO012134	AMRA1	387	N	N			PMO014040	RXRA	377	Down	Y
PMO003267	SIM2	386	N	N			PMO001283	DGCR8	377	N	Y
PMO012551	S47A2	386	N	N			PMO013662	NOC2L	372	N	Y
PMO013447	TRIM2	386	N	N			PMO000322	MGRN1	371	N	Y
PMO013548	S14L2	386	N	N			PMO013144	M3K1	371	N	Y
PMO007827	S2533	385	Up	N			PMO004562	M3K13	368	N	Y
PMO000804	DPP8	385	N	N			PMO003658	NAB1	367	N	Y
PMO013697	STAU2	385	N	N			PMO005010	ZZEF1	367	N	Y
PMO016407	PREB	385	N	N			PMO001347	TFR1	366	N	Y
PMO013242	GDIR2	383	N	N			PMO006866	PLCE1	366	N	Y
PMO006359	PRLD1	379	N	N			PMO007238	ZBT46	366	N	Y
PMO011811	ARI1B	378	N	N			PMO012533	PHF12	366	N	Y
PMO003493	SIAT1	377	N	N			PMO000978	SYLC	365	N	Y
PMO008464	CRE2A	377	N	N			PMO004925	DMXL1	361	N	Y
PMO012891	ARHG7	377	N	N			PMO009080	CA043	361	N	Y
PMO000718	RL29	376	N	N			PMO000323	HMOX2	359	N	Y
PMO003316	DHCR7	376	N	N			PMO003034	EXC6B	359	N	Y
PMO013819	OTU6B	374	N	N			PMO002446	TSC1	358	N	Y
PMO015268	RCN2	374	N	N			PMO006567	DP13A	356	N	Y
PMO000410	K0556	370	N	N			PMO004186	MAST3	355	N	Y
PMO000895	CXXC5	370	N	N			PMO000720	EOGT	354	N	Y
PMO001026	FBX38	370	N	N			PMO000859	MYCPP	354	N	Y
PMO007911	EGF	369	N	N			PMO008523	SKI	354	N	Y
PMO015706	GAB1	369	N	N			PMO009388	RMD5A	354	N	Y
PMO004710	ODB2	368	N	N			PMO003900	LAMC1	353	N	Y
PMO000748	B2MG	366	N	N			PMO006291	LRRK1	353	N	Y
PMO002253	BMP4	366	N	N			PMO010277	RGRF2	353	N	Y
PMO009402	MFS10	366	N	N			PMO011543	ITA6	352	N	Y
PMO011585	CB069	366	N	N			PMO000272	SDK1	349	N	Y
PMO014569	SMYD5	366	N	N			PMO010457	RNZ2	349	N	Y
PMO012010	SIA7B	365	N	N			PMO000205	SMG1	348	N	Y
PMO006176	SQRD	364	N	N			PMO006853	AGRA3	348	N	Y
PMO007287	NELFD	363	N	N			PMO000376	XYLT1	347	N	Y
PMO000808	RL4	361	N	N			PMO003329	HIPK3	347	N	Y
PMO001380	DVL3	361	N	N			PMO010033	DOCK9	347	N	Y
PMO000617	HYAL3	360	N	N			PMO002347	S2543	344	N	Y
PMO011870	REPS1	359	N	N			PMO008453	MON2	344	N	Y
PMO015845	ECM29	359	N	N			PMO003822	CAMP2	341	N	Y
PMO009614	GT2D1	358	N	N			PMO000031	CAC1H	340	N	Y
PMO009787	KLF12	358	N	N			PMO008489	AGRIN	340	N	Y
PMO000532	HDAC9	357	N	N			PMO011729	UBXN4	339	Down	Y
PMO014917	SIAT9	357	N	N			PMO009733	EIF2D	339	N	Y
PMO007759	DCBD2	356	N	N			PMO003990	TBD2B	338	N	Y
PMO008007	F8I2	355	N	N			PMO003110	NOG2	337	N	Y
PMO006885	RAP2B	354	N	N			PMO011850	SOX6	337	N	Y
PMO009875	HAUS8	354	N	N			PMO012595	RIP	337	N	Y
PMO002951	SCFD2	353	N	N			PMO010426	TERA	336	Down	Y
PMO005090	TRI41	353	N	N			PMO006340	MFAP3	336	N	Y
PMO006379	TRI25	353	N	N			PMO015803	FRM4A	333	N	Y
PMO007087	UBP10	353	N	N			PMO011737	CARTF	332	N	Y
PMO013070	CCD91	353	N	N			PMO003427	XPR1	331	N	Y
PMO016580	PI4KB	353	N	N			PMO006299	RHG07	331	N	Y
PMO004902	TF3C2	352	N	N			PMO007440	CNO11	331	N	Y
PMO012729	ARTN	352	N	N			PMO009597	MTMR4	331	N	Y
PMO014247	CH004	351	N	N			PMO009512	PTPRJ	326	N	Y
PMO004906	FNDC4	350	N	N			PMO002599	MACF1	324	N	Y
PMO016002	IMP4	350	N	N			PMO000421	RBM33	321	N	Y
PMO006952	NEP	349	N	N			PMO002390	ABCA2	320	N	Y
PMO010051	MYO5B	349	N	N			PMO008254	JAK2	320	N	Y
PMO002371	NCBP2	347	N	N			PMO015981	KLDC2	320	N	Y
PMO003973	SNX33	347	N	N			PMO002299	PTN21	319	Up	Y
PMO006486	IP6K2	346	N	N			PMO013007	EPS8	319	N	Y
PMO003368	PTN3	345	N	N			PMO010349	EXOS9	318	N	Y
PMO011707	MBD5	345	N	N			PMO011781	NID1	317	N	Y
PMO013315	HMCS1	345	N	N			PMO013709	IMPA3	316	N	Y
PMO009270	ALG2	344	N	N			PMO008529	ATD3A	315	N	Y
PMO006119	PML	341	N	N			PMO013601	TBX3	315	N	Y
PMO009541	SBK2	340	Up	N			PMO015540	SUV3	315	N	Y
PMO001690	DPH7	340	N	N			PMO000692	ARI2	314	N	Y
PMO002383	ATG4A	340	N	N			PMO003745	M3K3	314	N	Y
PMO002593	DHDDS	340	N	N			PMO004872	D19L3	313	N	Y
PMO003219	MVD1	340	N	N			PMO006556	RUVB1	312	N	Y
PMO007715	SNPH	340	N	N			PMO008685	PGFRA	312	N	Y
PMO015256	ACHA5	340	N	N			PMO001485	NRDC	311	N	Y
PMO009988	KY	338	Up	N			PMO000350	RPC5	310	N	Y
PMO000599	DAG1	338	N	N			PMO010265	NCOA6	310	N	Y
PMO006732	NPC2	338	N	N			PMO013613	TADBP	309	N	Y
PMO008995	WDFY2	338	N	N			PMO006013	PHAR2	307	N	Y
PMO010023	GGACT	338	N	N			PMO006804	IPRI	307	N	Y
PMO002480	UBR5	337	N	N			PMO008319	JAG1	307	N	Y
PMO012726	CDC20	337	N	N			PMO003659	MFSD6	304	N	Y
PMO015014	PIAS4	336	N	N			PMO000095	MKL2	303	N	Y
PMO012139	IKBA	335	N	N			PMO010168	AFAP1	303	N	Y
PMO013130	NIM1	335	N	N			PMO000657	ATS9	301	N	Y
PMO001645	SH2D3	334	N	N			PMO008332	TMX4	300	N	Y
PMO003860	DPTOR	334	N	N			PMO011910	PSB1	300	N	Y
PMO003343	S39A6	333	N	N			PMO007747	PP4R1	299	N	Y
PMO015203	KAPCB	333	N	N			PMO011974	PSD12	299	N	Y
PMO002938	RFC1	331	N	N			PMO008273	DEN4C	298	N	Y
PMO002139	TNAP2	330	N	N			PMO009169	RPAB1	298	N	Y
PMO006691	RA51B	330	N	N			PMO015449	NAV1	298	N	Y
PMO008649	GBRA3	330	N	N			PMO003293	T11L1	296	Down	Y
PMO014184	CASL	330	N	N			PMO003907	ARHGA	296	N	Y
PMO010564	FREM2	329	N	N			PMO016111	RUSC2	296	N	Y
PMO008680	CD38	327	Up	N			PMO002232	DAAM2	293	N	Y
PMO011998	TIMP2	327	Up	N			PMO010075	CAPZB	293	N	Y
PMO006249	LYSM2	327	N	N			PMO009582	CDK1	292	Down	Y
PMO002595	SH3L3	326	N	N			PMO011883	STON1	292	N	Y
PMO013062	WASH1	326	N	N			PMO016176	MCR	292	N	Y
PMO015205	CTL3	326	N	N			PMO016156	SHIP2	291	N	Y
PMO016348	NMD3A	326	N	N			PMO008196	ZFHX4	289	N	Y
PMO005935	TOM7	325	N	N			PMO008060	F199X	288	N	Y
PMO011699	CC141	325	N	N			PMO008470	DOCK4	288	N	Y
PMO004569	SO2A1	324	N	N			PMO008745	RHG20	288	N	Y
PMO008558	ENP1	324	N	N			PMO010365	TTBK1	287	N	Y
PMO008622	SYMM	324	N	N			PMO016379	CADH5	287	N	Y
PMO009819	S26A5	324	N	N			PMO009569	IPMK	286	N	Y
PMO010020	CNDH2	324	N	N			PMO013718	LYPA1	286	N	Y
PMO003596	ZN821	323	N	N			PMO006824	ACOD	285	N	Y
PMO003718	RS7	323	N	N			PMO007737	UB2V1	285	N	Y
PMO006242	NPTN	323	N	N			PMO014028	BRD1	285	N	Y
PMO016432	DPOA2	323	N	N			PMO001669	PRC2B	284	N	Y
PMO002798	F134C	322	N	N			PMO012467	FAS	284	N	Y
PMO013620	PERM1	322	N	N			PMO001757	BRI3B	283	N	Y
PMO007445	UNC50	321	N	N			PMO006252	DUT	283	N	Y
PMO010483	CP27B	321	N	N			PMO001312	NMD3	282	N	Y
PMO012355	TRPV1	320	N	N			PMO013970	CERK1	282	N	Y
PMO009120	FEZ2	319	N	N			PMO014984	CLCN6	282	N	Y
PMO004708	LPPR5	318	N	N			PMO002697	PTN14	281	N	Y
PMO003960	FRIH	317	Down	N			PMO007650	AMOL1	281	N	Y
PMO004327	MK04	317	N	N			PMO003742	TANC2	280	N	Y
PMO004573	IF2B2	317	N	N			PMO007196	NCOA3	280	N	Y
PMO009856	PPIF	317	N	N			PMO007732	PREX1	280	N	Y
PMO004545	ROMO1	316	N	N			PMO003628	NAT10	279	Down	Y
PMO010056	SIA8E	315	Up	N			PMO013017	VATE1	279	N	Y
PMO001502	P85A	315	Up	N			PMO014977	ZHX3	279	N	Y
PMO001881	SOBP	315	N	N			PMO016422	SIA8D	279	N	Y
PMO006085	PEX7	315	N	N			PMO006276	MYO9A	277	N	Y
PMO000176	ZFN2B	314	N	N			PMO000633	RAB7A	276	N	Y
PMO000818	BLM	314	N	N			PMO001619	FKB15	276	N	Y
PMO005109	DC1L2	314	N	N			PMO006292	NEDD4	276	N	Y
PMO002547	ZBT8B	313	N	N			PMO012466	DUS1L	276	N	Y
PMO004792	ALPK2	312	N	N			PMO001006	RNF44	275	N	Y
PMO008883	TTL11	312	N	N			PMO014066	MB12B	275	N	Y
PMO007215	PEPL1	311	N	N			PMO004546	RBL1	274	N	Y
PMO000648		310	N	N			PMO008426	SELO	274	N	Y
PMO011437	SPEG	309	N	N			PMO009842	ZMIZ1	274	N	Y
PMO014232	TF7L1	309	N	N			PMO014041	CO5A1	273	N	Y
PMO001157	HPS1	308	N	N			PMO000678	NR2C2	272	N	Y
PMO014720	AT133	308	N	N			PMO002373	DRP2	272	N	Y
PMO008358	PARP1	307	N	N			PMO006833	ZDHC6	272	N	Y
PMO011857	PHF10	307	N	N			PMO013216	ZDH17	272	N	Y
PMO005983	ANGT	306	N	N			PMO015715	F262	272	N	Y
PMO009114	FBX48	304	N	N			PMO016190	GNA1	272	N	Y
PMO011816	ESR1	304	N	N			PMO013077	BICD1	271	N	Y
PMO013235	SCYL2	303	N	N			PMO013812	ENY2	271	N	Y
PMO013919	MFA3L	303	N	N			PMO002263	BAG5	270	N	Y
PMO002140	PUA1A	302	N	N			PMO007006	MDN1	270	N	Y
PMO012383	K0195	302	N	N			PMO002093	KI26A	269	N	Y
PMO014509	GLPT	302	N	N			PMO002976	LCORL	269	N	Y
PMO014693	NSMA	302	N	N			PMO006974	PK3CA	269	N	Y
PMO015206	RWDD3	302	N	N			PMO014982	MFN2	269	N	Y
PMO015681	RS11	302	N	N			PMO009841	TYW1	268	N	Y
PMO013261	UTP20	301	N	N			PMO015901	PEPD	268	N	Y
PMO002940	DHPR	300	N	N			PMO006402	CNOT6	267	N	Y
PMO006568	TM115	300	N	N			PMO011432	MYO10	266	Up	Y
PMO013992	LSME1	300	N	N			PMO001722	ZNRF3	266	N	Y
PMO008762	TM9S2	299	N	N			PMO003230	KLDC4	266	N	Y
PMO016479	PO210	299	N	N			PMO015155	NCKP1	266	N	Y
PMO008459	TM117	298	N	N			PMO002971	APBB2	265	N	Y
PMO014927	DOK7	298	N	N			PMO009023	XRN1	265	N	Y
PMO003743	ACE	297	N	N			PMO007075	ICK	264	N	Y
PMO013109	GBA2	296	N	N			PMO001807	SET1B	263	N	Y
PMO000797	KBTBD	295	Up	N			PMO004350	GDC	263	N	Y
PMO004421	P5CR3	294	N	N			PMO014420	CG025	263	N	Y
PMO007181	CYLD	294	N	N			PMO014475	PRD15	263	N	Y
PMO007779	FSTL1	294	N	N			PMO000367	TRRAP	262	N	Y
PMO012914	CUL4A	294	N	N			PMO002072	VANG1	262	N	Y
PMO015262	HM20A	294	N	N			PMO003072	ORML3	262	N	Y
PMO003450	RORB	293	Up	N			PMO013348	JMY	262	N	Y
PMO014672	LAMB3	292	N	N			PMO015652	FARP1	262	N	Y
PMO013227	VEZA	290	N	N			PMO014941	RGS12	261	N	Y
PMO008374	MALL	289	N	N			PMO016193	VGLL4	261	N	Y
PMO009751	CDN1A	289	N	N			PMO004432	LY6E	260	N	Y
PMO002150	CP46A	287	Up	N			PMO007778	LRC58	260	N	Y
PMO000592	SRGP3	287	N	N			PMO002312	SYNE3	259	N	Y
PMO003930	ROCK2	287	N	N			PMO004090	PPGB	259	N	Y
PMO000439	STT3B	286	N	N			PMO006561	TRNT1	259	N	Y
PMO003984	CIB2	286	N	N			PMO006591	BRPF1	259	N	Y
PMO006360	F193B	286	N	N			PMO007375	ESAM	259	N	Y
PMO016952	ATS18	286	N	N			PMO007765	FA5	259	N	Y
PMO000123	RFIP3	285	Up	N			PMO007941	DNAL4	259	N	Y
PMO014359	AGO4	285	N	N			PMO013895	NOS1	257	N	Y
PMO001941	PGM5	283	N	N			PMO000181	RN216	256	N	Y
PMO012088	CXD2	283	N	N			PMO000740	FBN1	256	N	Y
PMO012911	GEMI8	283	N	N			PMO002222	CE170	256	N	Y
PMO001203	PGAM5	282	N	N			PMO002441	SETX	256	N	Y
PMO008924	RARR2	282	N	N			PMO006386	TTC1	256	N	Y
PMO011700	RBMS1	282	N	N			PMO013590	CRKL	256	N	Y
PMO012811	CP4B1	282	N	N			PMO005149	A13CA	255	N	Y
PMO004028	CCNT1	281	N	N			PMO006140	VP13C	255	N	N
PMO008044	GPC4	281	N	N			PMO012900	TGFA1	254	N	N
PMO010091	ITA2B	280	N	N			PMO000965	CRERF	253	N	N
PMO012905	MA7D2	279	N	N			PMO011482	ZEB2	253	N	N
PMO009178	FA32A	278	N	N			PMO012269	ABR	253	N	N
PMO000622	DCP1A	277	N	N			PMO015173	CALRL	253	N	N
PMO008017	AFF3	277	N	N			PMO015852	AKAP2	253	N	N
PMO012530	TLCD1	277	N	N			PMO011874	LYST	252	N	N
PMO015821	IGFN1	277	N	N			PMO002366	DOC11	251	N	N
PMO000070	BI2L1	276	N	N			PMO001245	AR6P4	250	N	N
PMO004483	CK5P3	276	N	N			PMO013392	GCYB1	249	N	N
PMO007783	MET16	276	N	N			PMO015047	DUS3L	249	N	N
PMO002977	ACSF4	275	N	N			PMO000566	NEB1	248	N	N
PMO013542	DPOE1	275	N	N			PMO001584	KDEL2	248	N	N
PMO004146	MRRP1	274	N	N			PMO006742	DGKZ	248	N	N
PMO013708	FAN	273	N	N			PMO007648	RHG42	248	N	N
PMO013960	ACSL1	273	N	N			PMO011790	SASH1	248	N	N
PMO002677	ZBT18	271	N	N			PMO004080	PKCB1	247	N	N
PMO008092	ATF4	271	N	N			PMO010648	DUS22	247	N	N
PMO001740	TRAD1	270	N	N			PMO012744	AK1A1	247	N	N
PMO004824	SC23A	270	N	N			PMO013676	TMM52	247	N	N
PMO001462	WLS	268	N	N			PMO006571	SETD5	246	N	N
PMO009993	CU002	268	N	N			PMO009077	GPTC4	246	N	N
PMO003168	ZDHC9	267	N	N			PMO013368	PDZD2	246	N	N
PMO008907	EGFL7	267	N	N			PMO016178	ANM7	246	N	N
PMO010745	LRFN5	267	N	N			PMO009340	TRPS1	245	N	N
PMO014200	S35B3	267	N	N			PMO013485	TMCC3	245	N	N
PMO015105	SEM4D	267	N	N			PMO003663	MYO1B	244	N	N
PMO003949	COR1B	266	N	N			PMO006521	HTD2	244	N	N
PMO012569	CCD92	266	N	N			PMO008991	FND3A	244	N	N
PMO008917	ASB10	264	Up	N			PMO009691	GLRX3	244	N	N
PMO002426	ZDH12	264	N	N			PMO012785	MIER1	243	N	N
PMO006049	LCLT1	262	N	N			PMO000574	SP4	242	N	N
PMO001915	RASEF	261	N	N			PMO000843	ABHD2	242	N	N
PMO009914	DUPD1	261	N	N			PMO003747	DDX42	242	N	N
PMO015744	DJC18	260	N	N			PMO004876	CLIP2	242	N	N
PMO010469	PKHG3	259	N	N			PMO014365	GON4L	241	N	N
PMO012019	MOT4	259	N	N			PMO000695	FOXP1	240	N	N
PMO015046	EF2	259	N	N			PMO002109	EMAL1	240	N	N
PMO003091	CNTD1	258	N	N			PMO006845	CUE2A	240	N	N
PMO007154	NDR4A	258	N	N			PMO010243	S4A4	240	N	N
PMO015701	NOCT	258	N	N			PMO011514	TTLL4	240	N	N
PMO016282	CCNG2	257	N	N			PMO011992	NPL4	239	Down	N
PMO011517	TANK	256	N	N			PMO002092	INF2	239	N	N
PMO012502	RASL2	256	N	N			PMO007926	TCF20	238	N	N
PMO012838	KLH34	256	N	N			PMO010740	RD23A	238	N	N
PMO002980	KCTD8	255	N	N			PMO013476	RASF9	238	N	N
PMO008323	XPO1	255	N	N			PMO015435	JAG2	238	N	N
PMO008293	CNIH4	251	N	N			PMO000144	TBC24	237	N	N
PMO008802	DDX20	251	N	N			PMO001577	GAB2	237	N	N
PMO010898	LIX1L	250	N	N			PMO015195	FBP1L	237	N	N
PMO000135	SPSB3	249	N	N			PMO014533	PNO1	236	Down	N
PMO006212	MP2K5	249	N	N			PMO003804	GAK	236	N	N
PMO008190	HOT	249	N	N			PMO004154	NSG1	236	N	N
PMO010575	PPM1K	248	N	N			PMO015413	ADCY2	236	N	N
PMO002493	LRC30	247	Up	N			PMO004398	SPF45	235	N	N
PMO012044	TMC6	247	N	N			PMO009869	ENL	235	N	N
PMO016020	GPR22	247	N	N			PMO011911	ZEP2	235	N	N
PMO015342	L2HDH	245	N	N			PMO016527	ARI3B	235	N	N
PMO016126	FBW1B	245	N	N			PMO008868	GNDS	234	N	N
PMO001533	RHG20	244	N	N			PMO012731	VATO	234	N	N
PMO000630	DYH12	243	N	N			PMO014172	KI13A	234	N	N
PMO007053	ATG5	243	N	N			PMO016476	IQEC1	234	N	N
PMO002510	SNAG	240	N	N			PMO011597	PKHM3	233	N	N
PMO006815	RFIP2	240	N	N			PMO015200	LRC8B	233	N	N
PMO015094	ISOC1	240	N	N			PMO006139	C2C4C	232	N	N
PMO002524	EIF3E	239	N	N			PMO012532	FLOT2	232	N	N
PMO002741	DUS3	239	N	N			PMO016270	SYHC	232	N	N
PMO009561	NDNF	239	N	N			PMO007351	SRPR	231	N	N
PMO014071	PBX3	238	N	N			PMO011901	MSH6	231	N	N
PMO014948	STK4	238	N	N			PMO009631	ZN644	230	N	N
PMO013969	H2B5	237	N	N			PMO011036	DNMT1	230	N	N
PMO006837	ERCC6	236	N	N			PMO001286	DENR	229	N	N
PMO010709	TAP1	236	N	N			PMO002900	GRHPR	229	N	N
PMO013029	PPARA	236	N	N			PMO003369	ANKS6	229	N	N
PMO006778	P4K2A	235	Down	N			PMO009227	CGBP1	229	N	N
PMO003424	MET13	235	N	N			PMO012908	CO4A2	229	N	N
PMO003974	LIGO1	234	N	N			PMO014952	PIGT	229	N	N
PMO011952	NAT9	232	N	N			PMO002615	PTN13	228	N	N
PMO014355	PYRG1	232	N	N			PMO003888	SEN15	228	N	N
PMO004211	DJC17	231	N	N			PMO014205	RPP40	228	N	N
PMO008048	FRMD7	231	N	N			PMO014427	TRNK1	228	N	N
PMO012326	GDPD1	231	N	N			PMO014888	RSCA1	228	N	N
PMO016631	ADCY3	231	N	N			PMO008500	RER1	227	N	N
PMO002163	LEG3	230	N	N			PMO009140	NAC1	227	N	N
PMO009494	TOLIP	230	N	N			PMO010085	CC103	227	N	N
PMO011777	EGLN1	230	N	N			PMO012167	ENTP5	227	N	N
PMO004276	CLP1	228	N	N			PMO000674	SEC13	226	Down	N
PMO014905	NECP2	226	N	N			PMO001158	MYOF	226	N	N
PMO006957	OSTA	225	N	N			PMO007300	GPT	226	N	N
PMO000782	TICRR	224	Down	N			PMO007933	PHF5A	226	N	N
PMO006074	PDE3B	224	N	N			PMO014149	ZMYM4	226	N	N
PMO005208	ITSN1	222	N	N			PMO001665	ABL1	225	N	N
PMO009292	FBX15	222	N	N			PMO006506	MTMRE	225	N	N
PMO015617	RT21	221	N	N			PMO007058	CC50A	225	N	N
PMO010827	MK15	220	N	N			PMO011582	S39AA	225	N	N
PMO011650	ERCC3	219	N	N			PMO002914	ATX1	224	N	N
PMO000055	PAQRA	218	N	N			PMO008436	CTTB2	224	N	N
PMO006046	FBX11	218	N	N			PMO011393	ADA23	224	N	N
PMO007250	CCM2L	218	N	N			PMO014542	YIPF3	224	N	N
PMO010064	DD19B	218	N	N			PMO001606	MAML2	223	N	N
PMO012089	ACTC	218	N	N			PMO002522	PTPRM	223	N	N
PMO001369	IFT80	217	N	N			PMO007733	TAF4	223	N	N
PMO002949	SGCB	217	N	N			PMO013986	CFTR	223	N	N
PMO006146	OTU7A	217	N	N			PMO016148	MRC2	223	N	N
PMO006365	N4BP3	217	N	N			PMO016570	CRCM	223	N	N
PMO000122	DECR2	216	N	N			PMO008750	MSPD1	222	Down	N
PMO010249	TARSH	216	N	N			PMO001685	UBP20	222	N	N
PMO000298	NOMO1	214	N	N			PMO002276	CLMN	222	N	N
PMO001435	TUT4	214	N	N			PMO008407	SPTB2	222	N	N
PMO002997	VATB1	214	N	N			PMO008898	GARL3	222	N	N
PMO008205	TRI55	214	N	N			PMO011717	NEB1	222	N	N
PMO000003	VRK3	210	N	N			PMO016266	SEM6A	222	N	N
PMO000628	ASB14	210	N	N			PMO016394	SIM11	222	N	N
PMO009500	IRF3	210	N	N			PMO008099	RPAB2	221	N	N
PMO012871	COA5	209	N	N			PMO010215	FAK1	221	N	N
PMO014914	CHMP3	209	N	N			PMO013700	NCOA2	221	N	N
PMO012545	NCOR1	208	N	N			PMO000880	RN111	220	N	N
PMO003262	AOFA	207	N	N			PMO005894	AF10	220	N	N
PMO006173	DTWD1	207	N	N			PMO006147	MTMRA	220	N	N
PMO016032	ALG5	207	N	N			PMO006615	IF2A	220	N	N
PMO002893	MRS2	206	N	N			PMO008527	CASZ1	219	N	N
PMO016134	HS3SB	206	N	N			PMO014093	WDR5	219	N	N
PMO009441	SMAD4	205	N	N			PMO003141	LUZP1	218	N	N
PMO012327	DHX40	205	N	N			PMO009595	RIMB1	218	N	N
PMO006056	STX7	204	N	N			PMO012566	LYRM9	218	N	N
PMO007102	GPR56	204	N	N			PMO015436	DAAM1	218	N	N
PMO008143	GGA1	204	N	N			PMO006237	DET1	217	N	N
PMO003376	F206A	203	N	N			PMO004165	TAD2B	216	N	N
PMO006054	RHG18	203	N	N			PMO007169	ADCY7	216	N	N
PMO007753	RPGP1	202	N	N			PMO008668	SUH	216	N	N
PMO010694	TAP2	202	N	N			PMO014772	PARL	216	N	N
PMO010441	HDAC7	198	N	N			PMO003531	FPRP	215	N	N
PMO006698	SRSF5	197	N	N			PMO004500	ARNT	215	N	N
PMO015677	PGAP2	196	N	N			PMO004559	MSL2	215	N	N
PMO001354	CLD1	194	N	N			PMO005822	MRC1	215	N	N
PMO001774	TECT1	194	N	N			PMO006255	SERC4	215	N	N
PMO009862	AES	194	N	N			PMO013438	WWC2	215	N	N
PMO012777	ROR1	194	N	N			PMO002037	NEP1	214	N	N
PMO002565	SYF2	193	N	N			PMO007140	RBL2	213	N	N
PMO006188	KIF7	193	N	N			PMO008753	PCD19	213	N	N
PMO006851	S35G1	193	N	N			PMO015631	MIB1	213	N	N
PMO002172	CANX	192	N	N			PMO008034	CUL4B	212	N	N
PMO013813	POP1	192	N	N			PMO010003	GOGB1	212	N	N
PMO004817	CSR2B	191	N	N			PMO013634	NADK	212	N	N
PMO014433	SYLM	191	N	N			PMO015883	ZN521	212	N	N
PMO002204	SMYD2	188	N	N			PMO006156	ADA10	211	N	N
PMO012008	LRC45	187	N	N			PMO013160	SERC5	211	N	N
PMO007086		186	N	N			PMO013448	FNIP2	211	N	N
PMO007901	HERC3	186	N	N			PMO007569	UBE4A	210	Down	N
PMO003124	EDN2	184	N	N			PMO008939	SETD2	210	N	N
PMO005866	LIMD2	182	N	N			PMO013628	AKIP	210	N	N
PMO016154	ARAP1	181	N	N			PMO000873	FAN1	209	N	N
PMO016528	ACAP1	181	N	N			PMO001674	TF3C4	209	N	N
PMO007201	PTN1	180	Down	N			PMO009567	REEP3	209	N	N
PMO006975	ZN639	180	N	N			PMO012285	CLH1	209	N	N
PMO010294	CECR5	180	N	N			PMO012328	INT2	209	N	N
PMO010384	CADH6	180	N	N			PMO002054	UBP5	208	Down	N
PMO012512	ARLY2	180	N	N			PMO007295	NSF1C	208	N	N
PMO012584	BGLR	180	N	N			PMO014178	TXN4A	208	N	N
PMO014020	FOXP2	180	N	N			PMO014192	FA8A1	208	N	N
PMO003067	CDC6	179	N	N			PMO002530	RN19A	207	N	N
PMO000492	SSNA1	178	N	N			PMO012066	XYLT2	207	N	N
PMO012294	SRSF1	178	N	N			PMO000259	RAI1	206	N	N
PMO011438	DNJB2	177	N	N			PMO003735	ASAP2	206	N	N
PMO007011	MCE1	176	N	N			PMO004388	DHTK1	206	N	N
PMO015280	UBX2A	176	N	N			PMO000642	HUTU	205	N	N
PMO001698	ASSY	174	N	N			PMO001545	MAML2	205	N	N
PMO009202	SYDM	173	N	N			PMO001875	FOXO3	205	N	N
PMO012625	CNGB1	173	N	N			PMO003827	RO60	205	N	N
PMO014777	KTHY	173	N	N			PMO006154	MYO1E	205	N	N
PMO001883	ELOA1	172	N	N			PMO016391	SC5A3	205	N	N
PMO012086	AP4S1	170	Up	N			PMO002720	EMAL4	204	Up	N
PMO003556	CHST5	169	N	N			PMO011815	MYCT1	204	N	N
PMO015986	ATLA1	169	N	N			PMO016112	AT8B5	204	N	N
PMO006964	MRP5	168	N	N			PMO009517	MYO10	203	N	N
PMO007961	RFOX2	168	N	N			PMO016179	WDFY3	203	N	N
PMO012158	CAN3	167	N	N			PMO001180	NFKB2	202	Down	N
PMO012418	SDK2	166	N	N			PMO006431	PANK3	202	N	N
PMO001271	CDC45	165	N	N			PMO006834	HS12A	202	N	N
PMO008442	BMT2	164	N	N			PMO008064	NKRF	202	N	N
PMO012952	RAB19	163	N	N			PMO012375	GALR2	202	N	N
PMO003422	FMO1	162	N	N			PMO007515	CK057	201	N	N
PMO007396	GLPK	162	N	N			PMO009373	TRPS1	201	N	N
PMO008376	PRXD1	162	N	N			PMO013596	BCR	201	N	N
PMO001194	SDF2L	161	N	N			PMO016235	ACS2L	201	N	N
PMO000889	MALT1	160	N	N			PMO003320	QSER1	200	N	N
PMO004488	SP2	160	N	N			PMO002835	ARHG6	198	Up	N
PMO012567	IFT20	160	N	N			PMO002326	RHOG	198	N	N
PMO009343	TR11B	159	N	N			PMO002404	ZN618	198	N	N
PMO013833	TB10A	159	N	N			PMO009573	TSN14	198	N	N
PMO015938	T10B	157	N	N			PMO011527	ITA4	198	N	N
PMO014474	CU025	156	N	N			PMO001662	HMCN2	197	N	N
PMO014886	OST48	156	N	N			PMO004113	PSD11	197	N	N
PMO001625	ANC2	154	N	N			PMO006969	KPCI	197	N	N
PMO005962	NUCB2	154	N	N			PMO011512	TYW5	197	N	N
PMO003328	GLT18	152	N	N			PMO011526	PGAP1	197	N	N
PMO007964	MTEF2	151	N	N			PMO011772	GALT2	197	N	N
PMO014863	ZFAN5	150	N	N			PMO011831	MSH2	197	N	N
PMO009094	PRCC	148	N	N			PMO014186	TBCD7	197	N	N
PMO012703	NRN1L	148	N	N			PMO014190	S22AN	197	N	N
PMO003060	KBRS2	147	N	N			PMO000266	ARC1A	196	N	N
PMO008833	SC61G	147	N	N			PMO002355	STK26	196	N	N
PMO002482	MFTC	146	N	N			PMO006465	STIMA	196	N	N
PMO012558	PPM1D	146	N	N			PMO009145	BIRC6	196	N	N
PMO000392	ITFG3	145	N	N			PMO013479	GALT4	196	N	N
PMO009189	GA45B	145	N	N			PMO013717	TMM68	196	N	N
PMO012055	ATAD5	145	N	N			PMO014908	MD2L2	196	N	N
PMO012188	TGFB3	144	N	N			PMO015851	TIE2	196	N	N
PMO013138	HSPB3	144	N	N			PMO006180	ATL3	195	N	N
PMO007685	CATZ	139	N	N			PMO013773	DCA13	195	N	N
PMO008280	F169A	139	N	N			PMO000659	MAGI1	194	N	N
PMO014601	LOXL3	139	N	N			PMO000432	METL6	192	Down	N
PMO015335	M18BP	134	N	N			PMO001724	HSC20	192	N	N
PMO007494	COPD	131	N	N			PMO008816	ITPR3	192	N	N
PMO014277	MAP4	130	N	N			PMO009352	FA84B	192	N	N
PMO014658	IP6K3	128	N	N			PMO000419	MYRIP	191	N	N
PMO010264	AAR2	127	N	N			PMO008013	UIF	191	N	N
PMO007909	MAP1	126	N	N			PMO014037	ATS13	191	N	N
PMO004486	GP158	125	N	N			PMO014431	SMD1	191	N	N
PMO011555	STK16	124	N	N			PMO014711	TRPC1	191	N	N
PMO000274	LFNG	123	N	N			PMO003132	PSB2	190	Down	N
PMO005082	SEM7A	123	N	N			PMO004016	HCFC2	190	N	N
PMO010411	BLML3	122	N	N			PMO007460	CO4A1	190	N	N
PMO011928	JMJD6	121	N	N			PMO008113	TIMP3	190	N	N
PMO011380	XRCC5	120	N	N			PMO008623	BCORL	190	N	N
PMO012594	TRI37	119	N	N			PMO011385	PPIL3	190	N	N
PMO011633	CHSS2	118	N	N			PMO009945	TRM5	189	Down	N
PMO012872	VWA3B	116	N	N			PMO000192	TELO2	189	N	N
PMO007000	UBP45	113	N	N			PMO000262	MPRIP	189	N	N
PMO008613	MTMR8	112	N	N			PMO003272	KDM6A	189	N	N
PMO010358	2A5D	112	N	N			PMO003355	TSH1	189	N	N
PMO014501	CSKP	111	N	N			PMO003989	COAC	189	N	N
PMO015079	SCC4	107	N	N			PMO008193	ZBT10	189	N	N
PMO006498	CHSTB	105	N	N			PMO010918	PPA5	189	N	N
PMO005857	AAKG2	104	N	N			PMO012180	DPH6	189	N	N
PMO007601	ADX	103	N	N			PMO012321	T120A	189	N	N
PMO008814	KCC1G	103	N	N			PMO003523	NSUN4	188	N	N
PMO001646	TOR2A	102	N	N			PMO003809	NEK7	188	N	N
PMO005980	FA89A	100	N	N			PMO003833	CLCC1	188	N	N
PMO011455	MYOM	99	N	N			PMO007736	ADNP	188	N	N
PMO007874	MCUB	98	N	N			PMO009375	SIA4A	187	N	N
PMO007972	PDGFB	93	N	N			PMO010367	TTL	187	N	N
PMO014632	SFRP1	93	N	N			PMO014358	PUM1	187	N	N
PMO002298	DLGP5	92	N	N			PMO000359		186	N	N
PMO007544	EI24	90	N	N			PMO012634	RBP10	185	Down	N
PMO007716	PSMF1	90	N	N			PMO002702	SOCS5	185	N	N
PMO002158	SMAG1	89	N	N			PMO004214	PTSS2	185	N	N
PMO010253	IFT57	82	N	N			PMO006429	FNIP1	185	N	N
PMO002324	CMC4	81	N	N			PMO007129	TRADD	185	N	N
PMO003327	DKK3	80	N	N			PMO007916	AIMP1	185	N	N
PMO009521	ANKH	80	N	N			PMO013253	NAV3	185	N	N
PMO010463	YSMU	78	N	N			PMO014203	JARD2	185	N	N
PMO004623	S6A17	77	N	N			PMO006565	U3IP2	184	N	N
PMO005314	GPIX	75	N	N			PMO009967	ELK4	184	N	N
PMO009928	ZBT25	75	N	N			PMO012280	VPS53	184	N	N
PMO015441	ETBR2	75	N	N			PMO013477	DUS6	184	N	N
PMO009062	TRI46	74	N	N			PMO003193	RN166	183	N	N
PMO001315	CHLE	73	N	N			PMO011557	PSDE	183	N	N
PMO004604	SMRD1	72	N	N			PMO013429	STOX2	183	N	N
PMO013325	PLK2	72	N	N			PMO015165	SDPR	183	N	N
PMO014513	RRP1B	72	N	N			PMO006936	CCD50	182	Up	N
PMO006469	NT5D2	70	N	N			PMO000710	WDR82	182	N	N
PMO003224	APT	69	N	N			PMO001461	DIRA2	182	N	N
PMO002247	KCNKG	68	N	N			PMO001772	HEP2	182	N	N
PMO002036	PTN6	65	N	N			PMO008138	T11L2	182	N	N
PMO004088	TTI1	65	N	N			PMO014897	EXOSX	182	N	N
PMO007451	GRPR	63	N	N			PMO015397	OTUL	182	N	N
PMO009740	AMPD1	63	N	N			PMO015485	DHB11	182	N	N
PMO002197	VASH2	62	N	N			PMO006962	HPS3	181	N	N
PMO000704	TKT	60	N	N			PMO014986	FBX6	180	Down	N
PMO006745	PITX3	60	N	N			PMO003464	OAZ1	180	N	N
PMO005349	BIN2	57	N	N			PMO004042	DDX23	180	N	N
PMO007403	PTHD1	57	N	N			PMO001841	CD109	179	N	N
PMO013578	TM233	54	N	N			PMO006921	ALG3	179	N	N
PMO016021	KI21A	54	N	N			PMO007185	PLCG2	179	N	N
PMO013252	CPSF6	49	N	N			PMO002399	MUT7	177	N	N
PMO001399	SIAH2	43	N	N			PMO005173	GLYR1	177	N	N
PMO010804	WNT4	43	N	N			PMO000870	TMOD3	176	N	N
PMO008654	MOT8	42	N	N			PMO010448	LIMA1	176	N	N
PMO004145	IKBZ	38	N	N			PMO011488	ZN148	176	N	N
PMO015010	PPBT	37	N	N			PMO011748	SWP70	176	N	N
PMO015129	E2F1	35	N	N			PMO016073	F219A	176	N	N
PMO015895	EMIL1	35	N	N			PMO006580	HEM1	175	Down	N
PMO016355	INTU	34	N	N			PMO005914	MDR1	174	N	N
PMO002871	CDYL1	33	N	N			PMO013470	OSBL8	174	N	N
PMO003507		32	N	N			PMO001017	AFF4	173	N	N
PMO004290	IC1	32	N	N			PMO004441	RCAN2	173	N	N
PMO015607	SETB1	32	N	N			PMO010569	SYSC	173	N	N
PMO013678	TMM51	31	N	N			PMO013088	S6A12	173	N	N
PMO002581	ZDH18	30	N	N			PMO007563	MUC18	172	Up	N
PMO006592	ABHEB	27	N	N			PMO003199	IST1	172	N	N
PMO013104		26	N	N			PMO003265	TTC3	172	N	N
PMO015972	KCNJ3	26	N	N			PMO002613	AFF1	171	Up	N
PMO002434	TOR1A	25	N	N			PMO001143	ADDG	171	N	N
PMO002374	MED12	24	N	N			PMO011706	MGT5A	171	N	N
PMO002392	NPDC1	24	N	N			PMO010857	MKLN1	170	N	N
PMO003147	CNGA2	23	N	N			PMO000370	FOXK1	169	N	N
PMO003377	ELP2	23	N	N			PMO004337	UN5BB	169	N	N
PMO012489	ABCA9	23	N	N			PMO006751	ANTR1	169	N	N
PMO000721	TMCC1	22	N	N			PMO006838	BTAF1	169	N	N
PMO012583	RSLAB	17	N	N			PMO006954	MYNN	169	N	N
PMO000502	GLT11	16	N	N			PMO008885	RBM18	169	N	N
PMO014285	JMJD4	16	N	N			PMO009713	ATS1	169	N	N
PMO003437	MATK	13	N	N			PMO010159	ASML	169	N	N
PMO000552	M3K8	12	N	N			PMO000661	LRIG1	168	N	N
PMO007776	COX17	12	N	N			PMO002934	NFXL1	168	N	N
PMO012961	TM7S3	12	N	N			PMO004748	ZNT7	168	N	N
PMO012169	SYN1L	11	N	N			PMO007070	DPOLZ	168	N	N
PMO015560	DGKQ	11	N	N			PMO010684	PODXL	168	N	N
PMO014841	MALT1	10	N	N			PMO016807	ERGI3	168	N	N
PMO007193	SCRT2	7	N	N			PMO012449		167	N	N
PMO010410	EPHB2	7	N	N			PMO015422	C1TC	167	N	N
PMO010537	BDH2	7	N	N			PMO002953	AGRA3	166	N	N
PMO014686	GRM4	7	N	N			PMO010095	NMT1	166	N	N
PMO014847	AB17A	7	N	N			PMO001639	F102A	165	N	N
PMO009587	BCL7B	6	N	N			PMO002985	RHG07	165	N	N
PMO010663	BCAP	6	N	N			PMO005153	IF6	165	N	N
PMO010659	ANX12	5	N	N			PMO014485	ERG	165	N	N
PMO004051	OSR1	4	N	N			PMO015360	DOCK5	165	N	N
PMO004919	AMPQ	4	N	N			PMO000513	AHR	164	N	N
PMO012284	RA51C	4	N	N			PMO004068	ATD2B	164	N	N
PMO014371	GLCM	4	N	N			PMO006097	MRVI1	164	N	N
PMO015139	RIMS4	4	N	N			PMO008208	LYN	164	N	N
PMO013584	TBX5	3	N	N			PMO002429	DOLK	163	N	N
PMO002268	HS90A	2	N	N			PMO002594	AHDC1	163	N	N
PMO005855	XRCC2	2	N	N			PMO006699	FA98B	163	N	N
PMO013920	HAND2	2	N	N			PMO013651	PRDM2	162	N	N
PMO004400	TRAM2	1	N	N			PMO015818	AMPB	162	N	N
PMO013002	I17RA	1	N	N			PMO004062	RM19	161	N	N
PMO013520	KCNC2	1	N	N			PMO007947	T184B	161	N	N
							PMO010677	ZCHC7	161	N	N
							PMO000053	FXL18	160	N	N
							PMO001403	AP2M1	160	N	N
							PMO002211	MEMO1	160	N	N
							PMO006153	THSD4	160	N	N
							PMO006418	GLT10	160	N	N
							PMO009064	SWET1	160	N	N
							PMO009920		160	N	N
							PMO011456	ADCY5	160	N	N
							PMO012796	ZZZ3	160	N	N
							PMO000969	SPD2B	159	N	N
							PMO002082	ARI4A	159	N	N
							PMO002458	TRAF2	159	N	N
							PMO006938	SKIL	159	N	N
							PMO013206	MDM2	159	N	N
							PMO000160	TCPR1	158	N	N
							PMO001604	VGFR1	158	N	N
							PMO006041	E41L2	158	N	N
							PMO006229	IQGA1	158	N	N
							PMO010665	CISD2	158	N	N
							PMO012414	WIPI1	158	N	N
							PMO013892	CABIN	158	N	N
							PMO002318	NUP62	157	Down	N
							PMO000858	PIGB	157	N	N
							PMO002791	KLH11	157	N	N
							PMO006011	GP126	157	N	N
							PMO012658	MBTP1	157	N	N
							PMO015646	RAP2A	157	N	N
							PMO002065	AT1A1	156	N	N
							PMO010262	CBLB	156	N	N
							PMO001339	ACHG	155	N	N
							PMO012028	HGS	154	N	N
							PMO014588	RT26	154	N	N
							PMO014763	PK3CB	154	N	N
							PMO002628	LTOR3	153	N	N
							PMO003490	F168B	153	N	N
							PMO007158	SF3B3	153	N	N
							PMO008010	SNX12	153	N	N
							PMO009802	MYCB2	152	N	N
							PMO012978	STRAP	152	N	N
							PMO001318	EVI1	151	N	N
							PMO008399	ACYP2	151	N	N
							PMO009853	KAT6B	151	N	N
							PMO009880	RFX2	151	N	N
							PMO013575	DYL1	151	N	N
							PMO013786	APCD1	151	N	N
							PMO016104	EMSY	151	N	N
							PMO000252	SMCR8	150	N	N
							PMO002941	LDB2	150	N	N
							PMO004784	PLCG1	150	N	N
							PMO012656	AMFR	150	N	N
							PMO015396	FBXL7	149	N	N
							PMO016286	RM01	149	N	N
							PMO004881	SPNS2	148	N	N
							PMO007310	SIDT2	147	N	N
							PMO000626	WNT5A	146	N	N
							PMO001871	S35A1	146	N	N
							PMO005946	THS7A	146	N	N
							PMO011880	M3K5	146	N	N
							PMO000517	FZD1	145	N	N
							PMO007490	C2C2L	145	N	N
							PMO009511	OSBL5	145	N	N
							PMO010374	TNR11	145	N	N
							PMO011947	HID1	145	N	N
							PMO013131	NNTM	145	N	N
							PMO015050	PGPI	145	N	N
							PMO016144	PRS8	145	N	N
							PMO002332	LRCH2	144	N	N
							PMO009821	GNAI1	143	N	N
							PMO001232	PPTC7	142	Up	N
							PMO006668	FCF1	142	N	N
							PMO008943	CXG1	142	N	N
							PMO013626	DVL1	142	N	N
							PMO016967	FAT4	142	N	N
							PMO009612	WBS22	140	N	N
							PMO010177	GRPE1	140	N	N
							PMO004868	R9BP	139	N	N
							PMO008349	GRDN	139	N	N
							PMO008708	N4BP2	138	N	N
							PMO010465	ANR27	138	N	N
							PMO012505	MDHM	138	N	N
							PMO015976	FMNL2	138	N	N
							PMO002424	DYN1	137	N	N
							PMO006526	SAMC	137	N	N
							PMO008956	AL2CL	137	N	N
							PMO012909	KPB2	137	N	N
							PMO013845	CL049	137	N	N
							PMO014293	M3K3	137	N	N
							PMO014767	NMNA3	137	N	N
							PMO000395	BRAT1	136	Down	N
							PMO001479	SC6A9	136	N	N
							PMO003482	STK25	136	N	N
							PMO014510	BPL1	136	N	N
							PMO015475	SETD7	136	N	N
							PMO001792	ARBK2	135	N	N
							PMO002696	BATF3	135	N	N
							PMO003754	LSM12	135	N	N
							PMO007152	BCDO1	135	N	N
							PMO009356	ZFAT	135	N	N
							PMO002169	PURA2	134	Down	N
							PMO000476	CLD12	134	N	N
							PMO000952	NOP16	134	N	N
							PMO001482	TESK2	134	N	N
							PMO002612	ABCE1	134	N	N
							PMO009328	DHR12	134	N	N
							PMO013695	ELOC	134	N	N
							PMO008463	CPNE8	133	N	N
							PMO012958	ITPR2	133	N	N
							PMO015263	PSA4	133	N	N
							PMO001819	DCAM	132	N	N
							PMO002138	TCPR2	132	N	N
							PMO004779	A16L1	132	N	N
							PMO009197	ABL2	132	N	N
							PMO009712	P2RY2	132	N	N
							PMO012250	CRK	132	N	N
							PMO012691	CSK22	132	N	N
							PMO015017	LSM4	132	N	N
							PMO015074	DAPK3	132	N	N
							PMO000835	MYZAP	131	N	N
							PMO001601	DCNL5	131	N	N
							PMO002301	CNIH1	131	N	N
							PMO007557	STT3A	131	N	N
							PMO007177	MT1	130	Down	N
							PMO001322	IF5A2	130	N	N
							PMO003724	IAH1	130	N	N
							PMO003799	LIPL	130	N	N
							PMO007347	ATS8	130	N	N
							PMO008023	IRS2A	130	N	N
							PMO014084	SC16A	130	N	N
							PMO014174	DEK	130	N	N
							PMO000795	PCSK6	129	N	N
							PMO001445	DHC24	129	N	N
							PMO004738	PTBP2	129	N	N
							PMO011694	SP3	129	N	N
							PMO012684	ANM7	129	N	N
							PMO015590	FCSD2	129	N	N
							PMO000587	AKIB1	128	N	N
							PMO001000	CCNG1	128	N	N
							PMO002337	TM164	128	N	N
							PMO003221	CAH5B	127	N	N
							PMO003674	NB5R3	127	N	N
							PMO008620	CNTN4	127	N	N
							PMO000793	LINES	126	N	N
							PMO000836	CGNL1	126	N	N
							PMO002834	ZN711	126	N	N
							PMO004561	VPS8	126	N	N
							PMO007425	RASA3	126	N	N
							PMO008710	AMPL	126	N	N
							PMO008847	LZTL1	126	N	N
							PMO012128	DLL4	126	N	N
							PMO013516	CDK17	126	N	N
							PMO004570	CEP63	125	N	N
							PMO006721	RHGBA	125	N	N
							PMO015169	CO6A3	125	N	N
							PMO015549	LRRT3	125	N	N
							PMO000199	NSE1	124	N	N
							PMO001779	NOC4L	124	N	N
							PMO004261	RPR1B	124	N	N
							PMO012232	CUX1	124	N	N
							PMO004529	PRR5L	123	Down	N
							PMO001133	PKHA1	123	N	N
							PMO003683	ARHG5	123	N	N
							PMO003953	DDB1	123	N	N
							PMO007276	F217B	123	N	N
							PMO011936	SRP68	123	N	N
							PMO010261	SENP7	122	N	N
							PMO010880	ASX	122	N	N
							PMO002729	KCNK5	121	N	N
							PMO013265	HELB	121	N	N
							PMO002168	ELYS	120	N	N
							PMO016203	ANKH1	120	N	N
							PMO001401	ZMAT3	119	N	N
							PMO002153	TALD3	119	N	N
							PMO004526	TSN18	119	N	N
							PMO009327	RCBT1	119	N	N
							PMO012207	GRP1	118	N	N
							PMO015856	MINP1	118	N	N
							PMO016128	GRP75	118	N	N
							PMO000241	TBL3	117	N	N
							PMO004308	LMA2L	117	N	N
							PMO005216	CING	117	N	N
							PMO006166	MYO5A	117	N	N
							PMO007543	APLP2	117	N	N
							PMO009138	MRP7	117	N	N
							PMO013184	TLN1	117	N	N
							PMO015437	PCX4	117	N	N
							PMO012940	CHPT1	116	Down	N
							PMO000233	TNR6A	116	N	N
							PMO002258	AHNK	116	N	N
							PMO002302	FOXN3	116	N	N
							PMO000066	COX19	115	N	N
							PMO003273	TSN7	115	N	N
							PMO004908	TRI54	115	N	N
							PMO009061	MTX1	115	N	N
							PMO000954	RAB24	114	N	N
							PMO010269	RBM39	114	N	N
							PMO011932	UBE2O	114	N	N
							PMO012762	LRC42	114	N	N
							PMO013071	RT35	114	N	N
							PMO013560	AA2AR	114	N	N
							PMO015859	MTG1	114	N	N
							PMO000178	MILK2	113	N	N
							PMO013713	PLAG1	113	N	N
							PMO015832	FA78B	113	N	N
							PMO000522	SNX10	112	N	N
							PMO005982	CA198	112	N	N
							PMO008262	CATL1	112	N	N
							PMO012300	BACD2	112	N	N
							PMO013501	PGS2	112	N	N
							PMO004375	FMO5	111	N	N
							PMO007236	UCKL1	111	N	N
							PMO000407	CYH3	110	N	N
							PMO003651	RED1	110	N	N
							PMO004835	MYH10	110	N	N
							PMO012550	S47A1	110	N	N
							PMO008858	ELMO1	109	N	N
							PMO012778	CAHD1	109	N	N
							PMO015922	DECR	109	N	N
							PMO016152	PDE2A	109	N	N
							PMO002111	HIPL1	108	N	N
							PMO004617	WSDU1	108	N	N
							PMO005529	PRR12	108	N	N
							PMO007997	MKL1	108	N	N
							PMO008053	MAMD1	108	N	N
							PMO012880	MGT4A	108	N	N
							PMO000112	CG026	107	N	N
							PMO000311	NUBP1	107	N	N
							PMO000727	SHQ1	107	N	N
							PMO000767	DMXL2	107	N	N
							PMO000994	MK09	107	N	N
							PMO001831	ZN292	107	N	N
							PMO006017	DYLT1	107	N	N
							PMO006100	NU133	107	N	N
							PMO009624	SYDE2	107	N	N
							PMO010704	STRP2	107	N	N
							PMO013213	TBC15	106	Down	N
							PMO000485	RHG21	106	N	N
							PMO002898	GRHPR	106	N	N
							PMO011513	CERS6	106	N	N
							PMO013557	KLH22	106	N	N
							PMO013592	DDX54	106	N	N
							PMO009108	RAB1A	104	Down	N
							PMO004155	EVC	104	N	N
							PMO007005	BACH2	104	N	N
							PMO008888	STRBP	104	N	N
							PMO010511	PLPL6	104	N	N
							PMO013021	KDM5A	104	N	N
							PMO015761	PCDGM	104	N	N
							PMO003082	DHX8	103	N	N
							PMO004151	HS3S1	103	N	N
							PMO006279	DPOG1	103	N	N
							PMO007629	HIKES	103	N	N
							PMO007659	ZMYM2	103	N	N
							PMO000037	ATPF2	102	N	N
							PMO000569	AT2C1	102	N	N
							PMO002305	AKT1	102	N	N
							PMO004894	C2CD5	102	N	N
							PMO007627	SYTL2	102	N	N
							PMO001739	PTN11	101	N	N
							PMO003248	HSF2B	101	N	N
							PMO011875	ABCC8	101	N	N
							PMO015044	MP2K2	101	N	N
							PMO000335	PEPL	100	N	N
							PMO012311	MED13	100	N	N
							PMO000319	CLCN7	99	Down	N
							PMO000301	NTAN1	99	N	N
							PMO006245	TM6S1	99	N	N
							PMO006569	RFT1	99	N	N
							PMO008456	AASS	99	N	N
							PMO011490	MK67I	99	N	N
							PMO013955	SH319	99	N	N
							PMO014547	HTR5B	99	N	N
							PMO004704	FRRS1	98	N	N
							PMO013125	CO7	98	N	N
							PMO013303	NAKD2	97	N	N
							PMO014394	LMNA	96	N	N
							PMO002323	FA8	95	Up	N
							PMO001215	TFP11	95	N	N
							PMO006169	TMOD2	95	N	N
							PMO011830	PPR21	95	N	N
							PMO012387	CDR2L	95	N	N
							PMO014228	NUDC3	95	N	N
							PMO016116	I11RA	95	N	N
							PMO001977	UTP15	94	N	N
							PMO005076	KCNJ9	94	N	N
							PMO008244	DOCK8	94	N	N
							PMO010586	UBP40	94	N	N
							PMO010867	LPPR1	94	N	N
							PMO011683	PHOCN	94	N	N
							PMO012515	MYO1C	94	N	N
							PMO006535	SETMR	93	N	N
							PMO007623	FOLH1	93	N	N
							PMO010157	GCP5	93	N	N
							PMO003597	PARVA	92	N	N
							PMO014244	GFPT1	92	N	N
							PMO003546	IGSF3	91	N	N
							PMO003771	PHOP1	91	N	N
							PMO005009	UB2G1	91	N	N
							PMO006998	POPD1	91	N	N
							PMO009287	CTNL1	91	N	N
							PMO012237	1433G	91	N	N
							PMO012293	TAD2A	91	N	N
							PMO013008	RERG	91	N	N
							PMO014246	ADAM9	91	N	N
							PMO001455	KANK4	90	N	N
							PMO009700	P5CS	90	N	N
							PMO009850	SC24C	90	N	N
							PMO012642	FHOD1	90	N	N
							PMO007059	LAMA4	89	Up	N
							PMO004773	PERQ2	89	N	N
							PMO009205	UCK2	89	N	N
							PMO000140	ANKF1	88	N	N
							PMO000151	TM204	88	N	N
							PMO000235	LCMT1	88	N	N
							PMO000366	ANKS3	88	N	N
							PMO001317	GOLI4	88	N	N
							PMO002552		88	N	N
							PMO006314	SC24A	88	N	N
							PMO013260	TMTC2	88	N	N
							PMO014169	MYLIP	88	N	N
							PMO015343	NIN	88	N	N
							PMO002170	AKT3	87	N	N
							PMO002427	ZER1	87	N	N
							PMO003675	PACN2	87	N	N
							PMO006744	BCAP	87	N	N
							PMO007149		87	N	N
							PMO002693	TM206	86	N	N
							PMO012183	FBX33	86	N	N
							PMO000289	ERD22	85	N	N
							PMO001551	TAF1D	85	N	N
							PMO002435	CI078	85	N	N
							PMO008480	IMP2L	85	N	N
							PMO012497	MIS12	85	N	N
							PMO000172	MYH11	84	N	N
							PMO000684	HSFY1	84	N	N
							PMO002419	SCMC2	84	N	N
							PMO003467	LMNB2	84	N	N
							PMO004556	RHG39	84	N	N
							PMO010424	STML2	84	N	N
							PMO004730	F120A	83	N	N
							PMO009259	PROS	83	N	N
							PMO003451	SCAM4	82	N	N
							PMO006589	IRAK2	82	N	N
							PMO009838	TRI39	82	N	N
							PMO012969	MTPN	82	N	N
							PMO013760	RNF41	82	N	N
							PMO013795	YES	82	N	N
							PMO015478	KLHL8	81	Down	N
							PMO009718	SERPH	80	Up	N
							PMO003177	TMLH	80	N	N
							PMO012268	GOSR1	80	N	N
							PMO000197	RB40C	79	N	N
							PMO004047	LRP1	79	N	N
							PMO006256	NTRK3	79	N	N
							PMO009741	RASN	79	N	N
							PMO010318	UD11	79	N	N
							PMO000114	UBAD1	78	Down	N
							PMO008912	ARP5L	78	N	N
							PMO011869	NCOA7	78	N	N
							PMO012377	TEN1L	78	N	N
							PMO013810	FZD6	78	N	N
							PMO002624	GRIN3	77	N	N
							PMO007004	GPR63	77	N	N
							PMO011491	CREB1	77	N	N
							PMO012944	DEN5B	77	N	N
							PMO015594	F168A	77	N	N
							PMO001715	YDJC	76	N	N
							PMO003997	KCNA5	76	N	N
							PMO004726	FGD3	76	N	N
							PMO007264	MARE1	76	N	N
							PMO007444	LIPT	76	N	N
							PMO007907	OTUD4	76	N	N
							PMO008406	SDE2	76	N	N
							PMO010878	S35F6	75	Down	N
							PMO000087	RS15A	75	N	N
							PMO002611	SMAD1	75	N	N
							PMO002983	CJ012	75	N	N
							PMO012197	ACTN1	75	N	N
							PMO013391	GCYA3	75	N	N
							PMO015527	STBD1	75	N	N
							PMO016171	MARC2	75	N	N
							PMO002464	VIR	74	N	N
							PMO009079	SMG5	74	N	N
							PMO010109	MDM4	74	N	N
							PMO010462	TSH3	74	N	N
							PMO011466	PAR14	74	N	N
							PMO000691	P4HTM	73	N	N
							PMO003412	RBG1L	73	N	N
							PMO005889	PI3R4	73	N	N
							PMO009350	FBX32	73	N	N
							PMO012890	TMCO3	73	N	N
							PMO013209	RAB3I	73	N	N
							PMO014148	WDTC1	73	N	N
							PMO001491	DNJB4	72	N	N
							PMO002081	DACT1	72	N	N
							PMO008265	ACER2	72	N	N
							PMO013525	ZC3H1	72	N	N
							PMO000354	ELFN1	71	Up	N
							PMO000568	RBMS3	71	N	N
							PMO003271	CBS	71	N	N
							PMO004049	RDH14	71	N	N
							PMO012018	MYBPP	71	N	N
							PMO012405	SMUF2	71	N	N
							PMO012842	M3K15	70	Down	N
							PMO001761	MPP9	70	N	N
							PMO003257	XK	70	N	N
							PMO006108	WDR43	70	N	N
							PMO009454	MAGI2	70	N	N
							PMO014745	PP1R7	70	N	N
							PMO015708	PKD2	70	N	N
							PMO001924	PLIN2	69	N	N
							PMO009496	RPAB5	69	N	N
							PMO011433	B3A3	69	N	N
							PMO012792	AGRL4	69	N	N
							PMO015978	ABD12	69	N	N
							PMO016308	CSN8	69	N	N
							PMO007637	PICAL	68	N	N
							PMO012049	NDK	68	N	N
							PMO012481	TBCD	68	N	N
							PMO001091	SUFU	67	N	N
							PMO001287	KDM2B	67	N	N
							PMO004416	MUTA	67	N	N
							PMO006449	PTPRG	67	N	N
							PMO006513	SC6A8	67	N	N
							PMO011865	UST	67	N	N
							PMO015176	STAT1	67	N	N
							PMO002420	FOLC	66	N	N
							PMO002472	RL30	66	N	N
							PMO005928	CACB2	66	N	N
							PMO008105	BORG5	66	N	N
							PMO011618	ACHA	66	N	N
							PMO012190	RGPA1	66	N	N
							PMO014275	ELP6	66	N	N
							PMO014453	ITA9	66	N	N
							PMO005142	PTAR1	65	N	N
							PMO005870	CDK6	65	N	N
							PMO007126	OGFD1	65	N	N
							PMO007823	NEPRO	65	N	N
							PMO007959	FXRD2	65	N	N
							PMO008326	TCPB	65	N	N
							PMO008639	VAMP7	65	N	N
							PMO008756	OPHN1	65	N	N
							PMO009810	EFC10	65	N	N
							PMO014424	LANC2	65	N	N
							PMO000860	AQP9	64	N	N
							PMO012531	F222B	64	N	N
							PMO013183	MAST4	64	N	N
							PMO015161	OSGP2	64	N	N
							PMO002249	EXOC5	63	N	N
							PMO003080	IN35	63	N	N
							PMO007550	DDX6	63	N	N
							PMO010503	COIA1	63	N	N
							PMO012148	ALKB1	63	N	N
							PMO016306	ACKR3	63	N	N
							PMO016460	VIP2	63	N	N
							PMO000800	CILP1	62	N	N
							PMO002659	LSM6	62	N	N
							PMO004487	CWC25	62	N	N
							PMO007161	MMP2	62	N	N
							PMO011572	RNF25	62	N	N
							PMO011950	ADRO	62	N	N
							PMO000615	SEM3G	61	N	N
							PMO001340	ACHD	61	N	N
							PMO004279	SSRP1	61	N	N
							PMO007745	NOL4L	61	N	N
							PMO013412	NEIL3	61	N	N
							PMO002508	GEM	60	N	N
							PMO004234	LTMD1	60	N	N
							PMO013638	PANK4	60	N	N
							PMO003836	GT252	59	N	N
							PMO007182	SC6A2	59	N	N
							PMO012600	CENPV	59	N	N
							PMO000080	GDE1	58	N	N
							PMO001721	AUTS2	58	N	N
							PMO003443	MFS12	58	N	N
							PMO012896	MXRA5	57	N	N
							PMO013576	GATC	57	N	N
							PMO013706	CP7B1	57	N	N
							PMO013775	RIMS2	57	N	N
							PMO002309	BTBD7	56	N	N
							PMO005386	OFUT2	56	N	N
							PMO005930	LMBR1	56	N	N
							PMO007987	MYH9	56	N	N
							PMO008133	GTPB1	56	N	N
							PMO009211	PIGC	56	N	N
							PMO009326	ESTD	56	N	N
							PMO014556	CEP68	56	N	N
							PMO016113	UN13B	56	N	N
							PMO001392	LRCH3	55	N	N
							PMO013553	RFC5	55	N	N
							PMO004907	IF172	54	N	N
							PMO006829	GTR9	54	N	N
							PMO006943	RFC4	54	N	N
							PMO008608	FIP1	54	N	N
							PMO014078	UBAC1	54	N	N
							PMO014239	SNUT2	54	N	N
							PMO014628	GMCL1	54	N	N
							PMO004648	NU160	53	N	N
							PMO008117	CRY1	53	N	N
							PMO008829	RM32	53	N	N
							PMO012539	SC6A4	53	N	N
							PMO015251	CSPG4	53	N	N
							PMO000650	ODPB	52	N	N
							PMO008329	PUS10	52	N	N
							PMO008590	HMHA1	52	N	N
							PMO011938	RM38	52	N	N
							PMO013523	MYPT1	52	N	N
							PMO014637	VATB2	52	N	N
							PMO010104	PRELP	51	Up	N
							PMO000575	NOD1	51	N	N
							PMO003378	PCAT1	51	N	N
							PMO003615	NADE	51	N	N
							PMO004348	S29A3	51	N	N
							PMO010739	GCDH	51	N	N
							PMO016192	NID2	51	N	N
							PMO000681	SHSA5	50	N	N
							PMO000785	AKP13	50	N	N
							PMO003300	MET15	50	N	N
							PMO004040	ADCY6	50	N	N
							PMO007083	CE162	50	N	N
							PMO007207	PFD4	50	N	N
							PMO007213	RB22A	50	N	N
							PMO009374	NDRG1	50	N	N
							PMO000561	RARB	49	N	N
							PMO002532	CIDEA	49	N	N
							PMO004831	MYCD	49	N	N
							PMO010524	IFT56	49	N	N
							PMO015153	MTAP2	49	N	N
							PMO000081	TMC7	48	Up	N
							PMO000912	VDAC1	48	N	N
							PMO002098	IF5	48	N	N
							PMO007151	CAD13	48	N	N
							PMO009722	TIAM1	48	N	N
							PMO011386	F126B	48	N	N
							PMO001233	VPS29	47	N	N
							PMO007822	FAAH	47	N	N
							PMO008201	SULF1	47	N	N
							PMO012200	NPAS3	47	N	N
							PMO007282	TPX2B	46	N	N
							PMO014429	FKBP9	46	N	N
							PMO003295	TMG4	45	N	N
							PMO007260	PCKGC	45	N	N
							PMO008271	POC5	45	N	N
							PMO008937		45	N	N
							PMO009054	SL9A9	45	N	N
							PMO006193	KLH25	44	Up	N
							PMO000844	RGMA	44	N	N
							PMO002623	PIGY	44	N	N
							PMO006271	AP4E1	44	N	N
							PMO013290	RGP1	44	N	N
							PMO013963	FAT1	44	N	N
							PMO014683	COL	44	N	N
							PMO008652	ARHG9	43	Up	N
							PMO001008	CLCB	43	N	N
							PMO002501	ROCK1	43	N	N
							PMO002560	PNRC2	43	N	N
							PMO006375	AF1L1	43	N	N
							PMO007472	NHS	43	N	N
							PMO009147	MAL	43	N	N
							PMO009551	GHITM	43	N	N
							PMO012882	REV1	43	N	N
							PMO015199	CCHL	43	N	N
							PMO016587	EDNRA	43	N	N
							PMO006539	ARL8B	42	N	N
							PMO006656	FUT8	42	N	N
							PMO013510	UBP44	42	N	N
							PMO015101	TRI14	42	N	N
							PMO015807	ITIH5	42	N	N
							PMO009046	WDFY1	41	Down	N
							PMO004292	SIR3	41	N	N
							PMO008626	OCRL	41	N	N
							PMO009044	PCOC2	41	N	N
							PMO011824	T200A	41	N	N
							PMO012220	SPIT1	41	N	N
							PMO013677	CE104	41	N	N
							PMO015018	ELL	41	N	N
							PMO008410	WDR26	40	Down	N
							PMO002908	BMP6	40	N	N
							PMO004064	FA49A	40	N	N
							PMO007406	CDKL5	40	N	N
							PMO009455	FGL2	40	N	N
							PMO009909	RPC1	40	N	N
							PMO010182	ACOX3	40	N	N
							PMO015250	SPN1	40	N	N
							PMO000947	RN145	39	N	N
							PMO002023	CD86	39	N	N
							PMO004111	M3K14	39	N	N
							PMO011926	TNR6C	39	N	N
							PMO015990	NDUBB	39	N	N
							PMO016698	DONS	39	N	N
							PMO000724	BAP1	38	N	N
							PMO003502	RT22	38	N	N
							PMO005300	RBM12	38	N	N
							PMO006741	LARG2	38	N	N
							PMO012699	ZN423	38	N	N
							PMO009937	SIX1B	37	Down	N
							PMO002507	T53I1	37	N	N
							PMO003692	A4GAT	37	N	N
							PMO007128	B3GN9	37	N	N
							PMO007258	GID8	37	N	N
							PMO007927	NAGAB	37	N	N
							PMO012331	APT1	37	N	N
							PMO010049	THIM	36	Down	N
							PMO002674	SDCG8	36	N	N
							PMO003722	ID2	36	N	N
							PMO004304	TM127	36	N	N
							PMO004823	NRX1A	36	N	N
							PMO007851	HNRPD	36	N	N
							PMO012243	NIPS2	36	N	N
							PMO015898	MARE3	36	N	N
							PMO002706	S35B2	35	Down	N
							PMO003031	S4A11	35	N	N
							PMO009126	CP1B1	35	N	N
							PMO009411	SPON2	35	N	N
							PMO012051	AXIN2	35	N	N
							PMO015145	SRC	35	N	N
							PMO001473	ZSWM5	34	N	N
							PMO003562	CIR1A	34	N	N
							PMO003915	MTND	34	N	N
							PMO004310	CND2	34	N	N
							PMO008474	CAPS2	34	N	N
							PMO013232	ELK3	34	N	N
							PMO015425	HIF1A	34	N	N
							PMO016221	MICU1	34	N	N
							PMO000440	TGFR2	33	N	N
							PMO001589	PDGFD	33	N	N
							PMO004671	CXA1	33	N	N
							PMO007984	CKAP4	33	N	N
							PMO008606	FGF16	33	N	N
							PMO009499	GHC1	33	N	N
							PMO009936	SIX4	33	N	N
							PMO013082	LCHN	33	N	N
							PMO013768	SPAG1	33	N	N
							PMO000570	ABI1	32	N	N
							PMO003558	ATTY	32	N	N
							PMO003623	ANO1	32	N	N
							PMO006373	ADRB2	32	N	N
							PMO009035	DOC10	32	N	N
							PMO012432	SNG2	32	N	N
							PMO012669	N4BP1	32	N	N
							PMO015154	SFRP3	32	N	N
							PMO005882	ANR28	31	N	N
							PMO014109	SYYC	31	N	N
							PMO000013	RHG17	30	N	N
							PMO000970	S3TC2	30	N	N
							PMO004434	MPRB	30	N	N
							PMO012480	MFS11	30	N	N
							PMO012580	LAT4	30	N	N
							PMO015287	AGRF5	30	N	N
							PMO006206	RASLC	29	Up	N
							PMO000680	ECM2	29	N	N
							PMO001781	NCOR2	29	N	N
							PMO006762	5HT7R	29	N	N
							PMO007311	TAGL	29	N	N
							PMO008248	ENC1	29	N	N
							PMO010405	RNLS	29	N	N
							PMO006759	ACTA	28	Up	N
							PMO002012	B3GA1	28	N	N
							PMO002407	BSPRY	28	N	N
							PMO003085	DTX3L	28	N	N
							PMO012875	SH3K1	28	N	N
							PMO014654	NFYA	28	N	N
							PMO015142	DHX35	28	N	N
							PMO015882	TPPC8	28	N	N
							PMO016127	ERF1	28	N	N
							PMO006600	SEM3D	27	Up	N
							PMO001234	RSRC2	27	N	N
							PMO004150	TBC14	27	N	N
							PMO006199	MEF2A	27	N	N
							PMO006515	SYQ	27	N	N
							PMO014207	RECK	27	N	N
							PMO002414	NIBL1	26	N	N
							PMO002592	NUDC	26	N	N
							PMO006790	PEO1	26	N	N
							PMO007144	LONP2	26	N	N
							PMO010234	ANTR2	26	N	N
							PMO010943	LOXL1	26	N	N
							PMO010953	HDA11	26	N	N
							PMO011626	FIGN	26	N	N
							PMO012646	CMTR2	26	N	N
							PMO013096	FBLN1	26	N	N
							PMO000993	ADRA2	25	N	N
							PMO004001	NDUA9	25	N	N
							PMO006517	IMDH2	25	N	N
							PMO007640	DYHC2	25	N	N
							PMO014571	CCD94	25	N	N
							PMO004141	FIL1L	24	N	N
							PMO005064	NGEF	24	N	N
							PMO013809	CBPQ	24	N	N
							PMO003665	SOSB2	23	Down	N
							PMO010976	FRIH	23	Down	N
							PMO000957	GRK6	23	N	N
							PMO001947	NSA2	23	N	N
							PMO002171	CSCL2	23	N	N
							PMO003746	R113A	23	N	N
							PMO006353	SIMC1	23	N	N
							PMO007617	CE295	23	N	N
							PMO016484	PCD18	23	N	N
							PMO017010	DCP2	23	N	N
							PMO000539	ITA8	22	N	N
							PMO003764	ZN652	22	N	N
							PMO006248	HACD3	22	N	N
							PMO009557	DHE3	22	N	N
							PMO011428	B3GT1	22	N	N
							PMO000703	IPPK	21	N	N
							PMO002775	LRC3B	21	N	N
							PMO003235	RSPH1	21	N	N
							PMO007045	ELOV5	21	N	N
							PMO007469	AT10A	21	N	N
							PMO009540	F134B	21	N	N
							PMO012475	RT07	21	N	N
							PMO001090	TM180	20	N	N
							PMO002545	WASF2	20	N	N
							PMO004179	NCLN	20	N	N
							PMO006651	S39AD	20	N	N
							PMO012308	MED31	20	N	N
							PMO013866	TRIA1	20	N	N
							PMO004373	DHB7	19	N	N
							PMO004458	SPRY3	19	N	N
							PMO004999	RN152	19	N	N
							PMO006305	SEPT8	19	N	N
							PMO007499	UBP28	19	N	N
							PMO008435	ANR26	19	N	N
							PMO010865	KCJ10	19	N	N
							PMO011600	GPR1	19	N	N
							PMO016041	GTR3	19	N	N
							PMO000699	ARHG3	18	N	N
							PMO000887	DUOX2	18	N	N
							PMO001556	CATC	18	N	N
							PMO004658	DNJA1	18	N	N
							PMO007091	ARY1	18	N	N
							PMO007720	IRF4	18	N	N
							PMO008072	FMR1	18	N	N
							PMO014094	PGH1	18	N	N
							PMO000637	ABTB1	17	N	N
							PMO001125	SAC2	17	N	N
							PMO001368	PPM1L	17	N	N
							PMO007345	CNDD3	17	N	N
							PMO008355	EHD3	17	N	N
							PMO008897	ANGL2	17	N	N
							PMO009323	FGL1	17	N	N
							PMO009958	STAG2	17	N	N
							PMO010001	EPCR	17	N	N
							PMO012061	RECQ5	17	N	N
							PMO000073	AIMP2	16	N	N
							PMO000524	EIF1B	16	N	N
							PMO002274	ATG2B	16	N	N
							PMO004543	NFIP2	16	N	N
							PMO004904	PPM1G	16	N	N
							PMO007321	ALG9	16	N	N
							PMO007433	NCK2	16	N	N
							PMO008351	ADCK3	16	N	N
							PMO010961	PDDC1	16	N	N
							PMO015392	OSBL7	16	N	N
							PMO012226	P2RX1	15	Up	N
							PMO002716	MDGA1	15	N	N
							PMO003802	FNTA	15	N	N
							PMO004821	NRX1A	15	N	N
							PMO005088	CCNI	15	N	N
							PMO005836	AB1IP	15	N	N
							PMO009176	SHC2	15	N	N
							PMO009221	RGS16	15	N	N
							PMO011483	MMAD	15	N	N
							PMO011704	S15A2	15	N	N
							PMO013639	TTC34	15	N	N
							PMO014520	M4K3	15	N	N
							PMO000446	KAT2B	14	N	N
							PMO004136	NXPE3	14	N	N
							PMO005927	S2540	14	N	N
							PMO007872	OSTC	14	N	N
							PMO009979	FMOD	14	N	N
							PMO010000	SRPRB	14	N	N
							PMO014401	AT8B2	14	N	N
							PMO000090	PDXD1	13	N	N
							PMO003950	OSBP1	13	N	N
							PMO007870	HCDH	13	N	N
							PMO008195	SGK3	13	N	N
							PMO009984	CC070	13	N	N
							PMO015456	TBA1C	13	N	N
							PMO003050	AOC3	12	N	N
							PMO003581	TM231	12	N	N
							PMO006497	TPRA1	12	N	N
							PMO013132	RT30	12	N	N
							PMO013257	APAF	12	N	N
							PMO013691	HEY1	12	N	N
							PMO013901	PPR3B	12	N	N
							PMO015137	PLCG1	12	N	N
							PMO015321	TRHY	12	N	N
							PMO000157	DRS7B	11	N	N
							PMO000975	C1QT2	11	N	N
							PMO001308	OCX32	11	N	N
							PMO002639	YTDC1	11	N	N
							PMO003339	FUMH	11	N	N
							PMO004203	APJ	11	N	N
							PMO012585	PCFT	11	N	N
							PMO012918	RHG06	11	N	N
							PMO015459	LIPA4	11	N	N
							PMO015474	MAML3	11	N	N
							PMO016039	TCAF2	11	N	N
							PMO000644	XPC	10	N	N
							PMO000712	TASOR	10	N	N
							PMO002874	LY86	10	N	N
							PMO003063	FKB10	10	N	N
							PMO003466	PI51C	10	N	N
							PMO004967	PLCB2	10	N	N
							PMO005909	CCNY	10	N	N
							PMO007176	MTHSD	10	N	N
							PMO007285	COKA1	10	N	N
							PMO008041	K121L	10	N	N
							PMO008385	PLCB1	10	N	N
							PMO011770	DLL1	10	N	N
							PMO012484	RPTOR	10	N	N
							PMO012730	IPO13	10	N	N
							PMO013188	NEUL	10	N	N
							PMO013515	LUM	10	N	N
							PMO013882	DTX1	10	N	N
							PMO015448	CSRP1	10	N	N
							PMO015483	RN150	10	N	N
							PMO000318	LUC7	9	N	N
							PMO000509	OCTC	9	N	N
							PMO001285	HIP1R	9	N	N
							PMO002926	FBXL5	9	N	N
							PMO003361	SOCS6	9	N	N
							PMO007449	PDK3	9	N	N
							PMO009273	TYDP2	9	N	N
							PMO011494	DJC10	9	N	N
							PMO013196	TPM2	9	N	N
							PMO013939	ASB5	9	N	N
							PMO014155	HEYL	9	N	N
							PMO015349	NFM	9	N	N
							PMO000230	SYEM	8	N	N
							PMO000960	NHP2	8	N	N
							PMO006393	RHG26	8	N	N
							PMO006458	CA2D2	8	N	N
							PMO006746	PSD1	8	N	N
							PMO007468	ANR10	8	N	N
							PMO008167	F110B	8	N	N
							PMO008345	ASB3	8	N	N
							PMO008444	NRCAM	8	N	N
							PMO008657	UCHL1	8	N	N
							PMO008961	FASTK	8	N	N
							PMO012191	M3K9	8	N	N
							PMO014573	SPRE	8	N	N
							PMO014671	CD34	8	N	N
							PMO015283	GCFC2	8	N	N
							PMO000260	MED9	7	N	N
							PMO000496	ZMY11	7	N	N
							PMO000869	CLN6	7	N	N
							PMO001644	EGLN	7	N	N
							PMO002030	LAG3	7	N	N
							PMO002576	CEP85	7	N	N
							PMO003143	CTGF	7	N	N
							PMO006244	WHAMM	7	N	N
							PMO006618	PIGH	7	N	N
							PMO007690	PSA7	7	N	N
							PMO007917	SMRCD	7	N	N
							PMO008226	SH3G2	7	N	N
							PMO011735	CASP8	7	N	N
							PMO012742		7	N	N
							PMO014224	DDHD2	7	N	N
							PMO014226	IL1B	7	N	N
							PMO015445	LAD1	7	N	N
							PMO000497	DNJB6	6	N	N
							PMO001381	CERU	6	N	N
							PMO002379	TBC8B	6	N	N
							PMO003899	PA24A	6	N	N
							PMO006705	KPCD1	6	N	N
							PMO007437	TM182	6	N	N
							PMO007547	C1QT5	6	N	N
							PMO010802	CLD19	6	N	N
							PMO014586	AUP1	6	N	N
							PMO014434	TETN	5	Up	N
							PMO000415	CHIO	5	N	N
							PMO000731	CNTN3	5	N	N
							PMO001163	SLIT1	5	N	N
							PMO001438	CA123	5	N	N
							PMO002321	TMM35	5	N	N
							PMO002571	EXT1C	5	N	N
							PMO002655	CGT	5	N	N
							PMO003405	ITPA	5	N	N
							PMO003498	LPAR6	5	N	N
							PMO004858	P5I11	5	N	N
							PMO006942	MFN1	5	N	N
							PMO007124	LDHD	5	N	N
							PMO008656	KIT	5	N	N
							PMO008850	CDCP1	5	N	N
							PMO009805	PTN12	5	N	N
							PMO009921	ZCH24	5	N	N
							PMO009985	ECHP	5	N	N
							PMO010555	ZN462	5	N	N
							PMO014058	RBGP1	5	N	N
							PMO014604	XPO7	5	N	N
							PMO014770	KLHL6	5	N	N
							PMO015007	ZBT17	5	N	N
							PMO016775	UD19	5	N	N
							PMO001142	SFR1	4	N	N
							PMO003491	GP148	4	N	N
							PMO003571	SPG7	4	N	N
							PMO004171	MA2B2	4	N	N
							PMO004687	GPTC1	4	N	N
							PMO005086	LEG6	4	N	N
							PMO005240	LENG1	4	N	N
							PMO006617	VTI1B	4	N	N
							PMO007118	IL34	4	N	N
							PMO009901	CTBP2	4	N	N
							PMO010585	MIPT3	4	N	N
							PMO011402	OSBL6	4	N	N
							PMO012548	EMC6	4	N	N
							PMO014503	MED14	4	N	N
							PMO014769	ARHG4	4	N	N
							PMO001116	F16B1	3	N	N
							PMO002213	HS90B	3	N	N
							PMO002676		3	N	N
							PMO002700	RHOQ	3	N	N
							PMO003231	CY24A	3	N	N
							PMO003730	TRIB2	3	N	N
							PMO004584	MPRD	3	N	N
							PMO004651	RAB15	3	N	N
							PMO005313	EFCC1	3	N	N
							PMO007080	FYN	3	N	N
							PMO007533	ROBO2	3	N	N
							PMO007748	NFAC2	3	N	N
							PMO007882	UD2C1	3	N	N
							PMO008585	PALM	3	N	N
							PMO008861	ARP21	3	N	N
							PMO009603	WBS16	3	N	N
							PMO010017	RBL2A	3	N	N
							PMO011505	T198B	3	N	N
							PMO011622	TLK1	3	N	N
							PMO011931	CYGB	3	N	N
							PMO012039	UTP18	3	N	N
							PMO012150	IOD2	3	N	N
							PMO013352	CCBE1	3	N	N
							PMO014736	LRRC3	3	N	N
							PMO014848	BTBD2	3	N	N
							PMO015148	PUR9	3	N	N
							PMO015954	IVD	3	N	N
							PMO000377	RBBP6	2	N	N
							PMO000594	MIME	2	N	N
							PMO001284	SFSWA	2	N	N
							PMO001356	MDS1	2	N	N
							PMO001512	N42L2	2	N	N
							PMO001587	FA76B	2	N	N
							PMO004618	BAZ2B	2	N	N
							PMO004785	RHPN1	2	N	N
							PMO005876	MEOX2	2	N	N
							PMO006417	CDHR2	2	N	N
							PMO006951	EPHB3	2	N	N
							PMO007704		2	N	N
							PMO007730	HRH3	2	N	N
							PMO007767	CCD80	2	N	N
							PMO007849	SCD5	2	N	N
							PMO008106	THTM	2	N	N
							PMO008568	ATPD	2	N	N
							PMO008576	BASI	2	N	N
							PMO009085	SYT11	2	N	N
							PMO009598	ABHDB	2	N	N
							PMO009615	WBS27	2	N	N
							PMO010726	F26L	2	N	N
							PMO011477	MCM6	2	N	N
							PMO011576	THS7A	2	N	N
							PMO011844	IYD1	2	N	N
							PMO012178	C1QT4	2	N	N
							PMO012184	TMEDA	2	N	N
							PMO013111	AVID	2	N	N
							PMO013600	QCR9	2	N	N
							PMO013630	TM240	2	N	N
							PMO014146	SYNCI	2	N	N
							PMO014925	MSD1	2	N	N
							PMO015341	FKBP3	2	N	N
							PMO001829	P20D2	1	Down	N
							PMO003852	TRIB1	1	Down	N
							PMO003693	LIPB1	1	Up	N
							PMO000026	GLO2	1	N	N
							PMO000124	MYADM	1	N	N
							PMO000132	METRN	1	N	N
							PMO000550	ADA22	1	N	N
							PMO000670	CRBN	1	N	N
							PMO000683	HEMK1	1	N	N
							PMO000730	KLD8B	1	N	N
							PMO000744	BBS4	1	N	N
							PMO000760	ACHA7	1	N	N
							PMO000768	MYEF2	1	N	N
							PMO000823	IDHP	1	N	N
							PMO000961	SFXN1	1	N	N
							PMO001004	LONF1	1	N	N
							PMO001092	WBP1L	1	N	N
							PMO001099	NEUL1	1	N	N
							PMO001151	ABCG2	1	N	N
							PMO001154	VWA2	1	N	N
							PMO001167	ZN488	1	N	N
							PMO001269	CHK2	1	N	N
							PMO001288	LV1	1	N	N
							PMO001385	MCF2L	1	N	N
							PMO001481	EBP2	1	N	N
							PMO001608	ENTP2	1	N	N
							PMO001610	FBXW5	1	N	N
							PMO001638	NAIF1	1	N	N
							PMO001659	NTM1A	1	N	N
							PMO001675	CI009	1	N	N
							PMO001686	PKN2	1	N	N
							PMO001688	NCF2	1	N	N
							PMO001801	RIMB2	1	N	N
							PMO001806	SGSM1	1	N	N
							PMO001835	PRS35	1	N	N
							PMO001863	PRDM1	1	N	N
							PMO001965	BNC2	1	N	N
							PMO002031	GP162	1	N	N
							PMO002047	ILDR1	1	N	N
							PMO002116	BKRB2	1	N	N
							PMO002255	CDCA4	1	N	N
							PMO002277	GSC	1	N	N
							PMO002335	CX04A	1	N	N
							PMO002364	CENPI	1	N	N
							PMO002368	LONF3	1	N	N
							PMO002457	ENTP8	1	N	N
							PMO002484	TMM74	1	N	N
							PMO002490	ANR12	1	N	N
							PMO002642	VTDB	1	N	N
							PMO002658	HHIP	1	N	N
							PMO002718	KI26B	1	N	N
							PMO002724	PKHH2	1	N	N
							PMO002744	CCR10	1	N	N
							PMO002838	DACH2	1	N	N
							PMO003152	ZDH15	1	N	N
							PMO003166	HECAM	1	N	N
							PMO003390	TOIP1	1	N	N
							PMO003447	DOHH	1	N	N
							PMO003479	PIGX	1	N	N
							PMO003481	DGKB	1	N	N
							PMO003488	FXL12	1	N	N
							PMO003505	UGGG1	1	N	N
							PMO003610	GAS2	1	N	N
							PMO003620	RCN1	1	N	N
							PMO003630	FACR1	1	N	N
							PMO003714	PPAC	1	N	N
							PMO003791	HINT1	1	N	N
							PMO003837	PTPRC	1	N	N
							PMO003887	RGL1	1	N	N
							PMO003929	ITBP1	1	N	N
							PMO003980	ACHB4	1	N	N
							PMO004024	GP182	1	N	N
							PMO004063	MEP1A	1	N	N
							PMO004159	SORC2	1	N	N
							PMO004191	ZAP70	1	N	N
							PMO004218	S43A3	1	N	N
							PMO004228	NUA4L	1	N	N
							PMO004346	RUFY2	1	N	N
							PMO004355	RGS2	1	N	N
							PMO004497	AN32E	1	N	N
							PMO004511	CD44	1	N	N
							PMO004734	PTPC1	1	N	N
							PMO004900	DNJC5	1	N	N
							PMO004942	AMGO1	1	N	N
							PMO004991	RMD1	1	N	N
							PMO005301	FR1L4	1	N	N
							PMO005808	COSA1	1	N	N
							PMO005844	ZEB1	1	N	N
							PMO005981	TTC13	1	N	N
							PMO005988	CCSAP	1	N	N
							PMO006000	ACM3	1	N	N
							PMO006016	EZRI	1	N	N
							PMO006058	SGK1	1	N	N
							PMO006086	PDE7B	1	N	N
							PMO006111	FNDC1	1	N	N
							PMO006175	BL1S6	1	N	N
							PMO006195	COT2	1	N	N
							PMO006349	LSM11	1	N	N
							PMO006352	CPLX2	1	N	N
							PMO006470	TNNC1	1	N	N
							PMO006530	GXLT2	1	N	N
							PMO006596	NEK4	1	N	N
							PMO006611	GREM1	1	N	N
							PMO006649	MK	1	N	N
							PMO006713	PA24F	1	N	N
							PMO006717	MIPO1	1	N	N
							PMO006756	VSTM4	1	N	N
							PMO006761	PANK1	1	N	N
							PMO006785	DPCD	1	N	N
							PMO006792		1	N	N
							PMO006796	PCGF6	1	N	N
							PMO006810	GFRA1	1	N	N
							PMO006821	FGFR2	1	N	N
							PMO006828		1	N	N
							PMO006847	LGI1	1	N	N
							PMO006889	PARPT	1	N	N
							PMO007019	FA46A	1	N	N
							PMO007077	LMBD1	1	N	N
							PMO007092	ARYL	1	N	N
							PMO007174	ATMIN	1	N	N
							PMO007483	IL18R	1	N	N
							PMO007505	BACE1	1	N	N
							PMO007523	PVRL1	1	N	N
							PMO007559	TRI29	1	N	N
							PMO007634	TNR19	1	N	N
							PMO007676	SALL4	1	N	N
							PMO007681	AURKA	1	N	N
							PMO007696	BHE23	1	N	N
							PMO007698	NKAI4	1	N	N
							PMO007706	TCEA2	1	N	N
							PMO007714	SHPS1	1	N	N
							PMO007734	COMD7	1	N	N
							PMO007793	CYTA	1	N	N
							PMO007863	GDS1	1	N	N
							PMO007867	NPNT	1	N	N
							PMO007892	BTC	1	N	N
							PMO007940	NPTXR	1	N	N
							PMO008046	H6ST2	1	N	N
							PMO008152	RM53	1	N	N
							PMO008179	MARE2	1	N	N
							PMO008181	STMN2	1	N	N
							PMO008294	DEGS1	1	N	N
							PMO008322	FBLN7	1	N	N
							PMO008383	BMP2	1	N	N
							PMO008496	TMM88	1	N	N
							PMO008556	C124A	1	N	N
							PMO008577	UB2R1	1	N	N
							PMO008617	EDNRB	1	N	N
							PMO008675	K1456	1	N	N
							PMO008749	MMGT1	1	N	N
							PMO008857	LRRF2	1	N	N
							PMO008895	GRP78	1	N	N
							PMO008976	ARL11	1	N	N
							PMO008978	KCNRG	1	N	N
							PMO009042	SPSB1	1	N	N
							PMO009103	PSF1	1	N	N
							PMO009113	CNRP1	1	N	N
							PMO009131	QKI	1	N	N
							PMO009172	R3HD4	1	N	N
							PMO009191	ZMYM2	1	N	N
							PMO009201	RGS8	1	N	N
							PMO009234	CXA5	1	N	N
							PMO009313	PLSL	1	N	N
							PMO009319	SPRY7	1	N	N
							PMO009322	CKAP2	1	N	N
							PMO009370	ADCY8	1	N	N
							PMO009473	SEM3D	1	N	N
							PMO009476	GSAP	1	N	N
							PMO009547	UPP1	1	N	N
[truncated: 116 more rows]
